# Supplementary material for: A thermosensor FUST1 primes heat-induced stress granule formation via biomolecular condensation in Arabidopsis
Source: Cell Res. 2025 May 14;35(7):483–96. doi: 10.1038/s41422-025-01125-4 (PMC12205081; doi:10.1038/s41422-025-01125-4)
Supplement: Supplementary file 12 — Table S1 [file 41422_2025_1125_MOESM12_ESM.xlsx]

## Sheet: Sheet3
Table S1. List of proteins enriched by FUST1 TurboID proximity labeling.
Protein ID	Name	Annotation	FUST1-TurboID/YFP-TurboID fold change				log2(avgFC)	SD
			rep1	rep2	rep3	rep4
AT5G42950	MUSE11	Translational repressor involved in the negative regulation of immune receptor	1254.65	1324.58	1618.33	2164.05	10.6352	0.355935
AT3G50370		unknown protein	929.39	953.432	552.41	1010.78	9.75071	0.404786
AT3G07660	FUST1	Kinase-related protein of unknown function (DUF1296)	806.913	670.878	508.69	756.682	9.42162	0.294446
AT1G26110	DCP5	decapping 5	721.083	623.358	463.141	910.618	9.40844	0.4082
AT5G53620		unknown protein	388.667	441.756	728.826	962.721	9.30034	0.613412
AT4G01290	CBE1	Protein with evolutionarily conserved eIF4E-binding motif in its N-terminal domain	546.535	633.82	261.48	719.653	9.07781	0.654037
AT5G43960	G3BP2	Nuclear transport factor 2 (NTF2) family protein with RNA binding (RRM-RBD-RNP motifs) domain	566.704	609.719	313.51	443.293	8.91679	0.432849
AT3G13460	ECT2	evolutionarily conserved C-terminal region 2	385.013	409.633	372.92	698.81	8.86602	0.42649
AT1G79090	PAT1	Encodes a component of the mRNA decapping machinery that is found in complexes with and is phosphorylated by MPK4.	503.268	491.227	209.13	295.489	8.54989	0.612419
AT3G17330	ECT6	evolutionarily conserved C-terminal region 6	180.656	380.203	190.665	347.248	8.10168	0.56302
AT2G40510	RPS26B	Ribosomal protein S26e family protein	201.573	290.117	231.482	241.057	7.91323	0.216672
AT2G25450	GSL-OH	2-oxoglutarate (2OG) and Fe(II)-dependent oxygenase superfamily protein	273.814	136.975	309.673	206.888	7.85697	0.522103
AT1G66200	GLN1;2	glutamine synthase clone F11	180.584	298.96	157.981	212.508	7.73137	0.397236
AT1G17370	UBP1B	oligouridylate binding protein 1B	167.168	283.94	90.559	265.17	7.65613	0.760458
AT1G02080	NOT1	Acts as scaffold protein in the CCR4-NOT complex,	142.609	178.813	182.596	266.448	7.58959	0.373736
AT3G13990	FUST2	Kinase-related protein of unknown function (DUF1296)	191.679	139.792	131.099	248.662	7.47418	0.428233
AT2G05830	MTI1	Encodes a 5-methylthioribose-1-phosphate isomerase.	118.753	240.524	184.584	149.835	7.43816	0.433664
AT4G14960	TUB6	Tubulin/FtsZ family protein	164.017	165.264	162.004	164.783	7.3577	0.0126743
AT1G52730	MIV1	Participates in ABA signaling through the regulation of MYB30.	125.441	185.762	109.421	200.618	7.27901	0.42611
AT1G49600	RBP47A	RNA-binding protein 47A	106.078	169.955	113.365	171.048	7.13043	0.369711
AT3G60240	EIF4G	eukaryotic translation initiation factor 4G	116.347	95.0978	142.549	187.752	7.08147	0.41924
AT1G54170	CID3	CTC-interacting domain 3	61.7203	110.984	87.655	183.576	6.79421	0.659929
AT3G53460	CP29A	chloroplast RNA-binding protein 29	109.269	66.5782	100.179	161.048	6.77173	0.522838
AT4G27000	RBP45C	RNA-binding (RRM/RBD/RNP motifs) family protein	105.16	148.023	59.7371	123.999	6.77122	0.566767
AT2G17870	CSP3	cold shock domain protein 3	106.608	103.938	54.6519	114.27	6.56783	0.495953
AT2G29200	APUM1	pumilio 1	95.406	105.482	62.9737	114.418	6.56331	0.382825
AT5G18110	NCBP	novel cap-binding protein	97.9471	91.9694	64.9281	120.221	6.551	0.369581
AT1G62380	ACO2	ACC oxidase 2	116.523	122.078	57.2904	36.7378	6.37777	0.838168
AT3G10940	LSF2	Encodes a protein with a predicted dual-specificity phosphatase domain, similar to the glucan phosphorylases SEX4 and LSF1	70.1522	109.172	55.982	92.2875	6.35576	0.42592
AT1G07400	HSP17.8	HSP20-like chaperones superfamily protein	81.3685	15.9564	107.563	120.586	6.3464	1.35795
AT3G09300	ORP3B	OSBP(oxysterol binding protein)-related protein 3B	61.8002	56.0965	94.9789	102.335	6.30017	0.435344
AT5G42390	SPP	Encodes a chloroplast-localized metalloprotease that is essential for embryo development.	72.2811	83.1975	56.2001	79.7168	6.18683	0.253539
AT4G28750	PSAE-1	Photosystem I reaction centre subunit IV / PsaE protein	71.2185	67.6194	74.5644	71.4717	6.15418	0.0577572
AT5G64430		Octicosapeptide/Phox/Bem1p family protein	84.7179	95.5883	39.1128	57.9106	6.11546	0.583107
AT5G26210	AL4	alfin-like 4	66.0778	60.9134	42.5827	105.078	6.10146	0.535969
AT3G03340	LUC7A	LUC7 related protein	99.1142	62.1109	39.4695	66.8982	6.0639	0.544638
AT5G65010	ASN2	asparagine synthetase 2	22.1265	37.1801	95.4156	106.84	6.03101	1.09396
AT4G05150		Octicosapeptide/Phox/Bem1p family protein	60.4728	78.0114	40.9322	79.5764	6.01677	0.446776
AT4G32285	CAP1	Putative clathrin assembly protein, component of TPLATE complex that functions in clathrin-mediated endocytosis.	32.4991	71.1783	52.3385	86.7268	5.92328	0.616848
AT5G61020	ECT3	evolutionarily conserved C-terminal region 3	48.1314	61.5453	81.4386	50.8994	5.91895	0.342307
AT1G29350	FUST3A	Kinase-related protein of unknown function (DUF1296)	32.716	99.205	57.8232	41.5488	5.85358	0.693166
AT1G16350		Aldolase-type TIM barrel family protein	38.1603	56.4182	73.8653	57.2289	5.81809	0.393169
AT1G79270	ETC8	evolutionarily conserved C-terminal region 8	24.2099	61.5384	34.2363	93.0481	5.73493	0.865365
AT5G67360	SBT1.7	Subtilase family protein	58.9903	83.9984	27.7189	40.6873	5.7238	0.688782
AT5G09510	RPS15D	Ribosomal protein S19 family protein	98.5476	52.4751	35.2093	23.6684	5.71356	0.877752
AT1G02690	IMPA-6	importin alpha isoform 6	13.8699	52.1997	110.291	32.4381	5.70597	1.25364
AT1G14710		hydroxyproline-rich glycoprotein family protein	57.8574	52.4056	28.2964	60.7042	5.63853	0.511374
AT4G26900		HIS HF	14.5207	11.296	11.5594	160.875	5.63119	1.85732
AT3G25150	G3BP3	Nuclear transport factor 2 (NTF2) family protein with RNA binding (RRM-RBD-RNP motifs) domain	46.3218	48.6814	58.5815	44.0497	5.62669	0.17946
AT4G36020	CSP1	cold shock domain protein 1	26.2989	33.7618	47.6128	82.7776	5.57328	0.71626
AT5G42130		Mitochondrial substrate carrier family protein	32.0398	73.2445	34.7847	46.6897	5.54503	0.53917
AT5G24520	TTG1	Required for the accumulation of purple anthocyanins in leaves and stems.	32.1915	66.4909	34.5739	53.4953	5.54498	0.502308
AT2G42600	PPC2	Encodes one of four Arabidopsis phosphoenolpyruvate carboxylase proteins	10.7515	53.496	64.7535	57.1804	5.54056	1.22472
AT5G54900	RBP45A	RNA-binding protein 45A	17.3735	46.1109	20.224	100.735	5.52704	1.173
AT3G13222	GIP1	GBF-interacting protein 1	38.8394	61.4226	45.97	37.6479	5.52262	0.323384
AT3G11400	EIF3G1	eukaryotic translation initiation factor 3G1	42.1123	58.3055	33.8949	36.9593	5.42015	0.34332
AT4G24750		Rhodanese/Cell cycle control phosphatase superfamily protein	45.0168	23.8556	19.8212	71.6026	5.3246	0.851831
AT5G63680		Pyruvate kinase family protein	39.0966	40.3918	41.9272	34.9708	5.28897	0.112877
AT5G48650	G3BP7	Nuclear transport factor 2 (NTF2) family protein with RNA binding (RRM-RBD-RNP motifs) domain	36.2042	43.196	29.1026	45.19	5.26391	0.288433
AT5G43780	APS4	sulfate adenylyltransferase, ATP sulfurylase	34.179	38.1321	29.1028	51.1145	5.25294	0.342395
AT3G56650		thylakoid lumenal protein (Mog1/PsbP/DUF1795-like photosystem II reaction center PsbP family protein)	36.929	40.7463	39.1935	30.8471	5.20668	0.177632
AT5G23010		Encodes a methylthioalkylmalate synthase, catalyzes the condensation reactions of the first two rounds of methionine chain elongation in the biosynthesis of methionine-derived glucosinolates.The mRNA is cell-to-cell mobile. protein_coding METHYLTHIOALKYLMALATE SYNTHASE 1 (MAM1) GLUCOSINOLATE METABOLISM 1 (GSM1)	24.9473	53.2123	29.8434	39.6745	5.20631	0.479019
AT2G03760		Encodes a brassinosteroid sulfotransferase. In vitro experiements show that this enzyme has a preference for 24-epibrassinosteroids, particularly 24-epicathasterone, but does not act on castasterone and brassinolide. It also shows sulfating activity toward flavonoids. It is differentially expressed during development, being more abundant in young seedlings and actively growing cell cultures. Expr…	26.1471	55.6126	29.8838	34.8686	5.19488	0.47443
AT4G30890	UBP24	Encodes a ubiquitin-specific protease.	28.4747	36.3152	28.8692	51.6016	5.1825	0.400807
AT1G10510		RNI-like superfamily protein	15.1083	64.0903	33.1305	31.7585	5.1708	0.852168
AT2G36930		zinc finger (C2H2 type) family protein	30.5268	36.3115	17.8219	58.7078	5.16358	0.709954
AT1G77760	GNR1	Encodes the cytosolic minor isoform of nitrate reductase (NR). Involved in the first step of nitrate assimilation	25.4603	45.8986	35.9981	34.6538	5.14986	0.348878
AT5G18230	NOT3	transcription regulator NOT2/NOT3/NOT5 family protein	37.093	34.0613	46.6302	23.5546	5.14302	0.409526
AT4G34050		Methyltransferase in the lignin biosynthetic pathway	36.6945	34.9183	11.9557	57.3362	5.13858	0.959843
AT1G45000	RPT4b	AAA-type ATPase family protein	1.95585	43.059	54.1738	40.071	5.12163	2.27572
AT5G03350		Belongs to the group of early SA-activated genes. Involved in resistance to Pst Avr-Rpm1 as a component of the SA35 mediated defense processes associated to the ETI response.	34.6286	42.6178	28.3246	32.9435	5.11389	0.24355
AT2G27600	VPS4	Encodes a SKD1 (Suppressor of K+ Transport Growth Defect1) homolog. Localized to the cytoplasm and to multivesicular endosomes. Involved in multivesicular endosome function.	17.3604	18.4548	51.2045	45.7867	5.05318	0.832295
AT5G55610		isopentenyl-diphosphate delta-isomerase	31.3665	28.8218	32.747	38.0528	5.03329	0.167835
AT2G25840		Nucleotidylyl transferase superfamily protein	32.6433	31.9103	32.12	33.8997	5.02872	0.039094
AT2G20610		Confers auxin overproduction. Mutants have an over-proliferation of lateral roots. Encodes a C-S lyase involved in converting S-alkylthiohydroximate to thiohydroximate in glucosinolate biosynthesis.	14.0468	18.0362	38.2456	57.7844	5.00127	0.945767
AT2G03640	G3BP6	Nuclear transport factor 2 (NTF2) family protein with RNA binding (RRM-RBD-RNP motifs) domain-containing protein	28.1226	39.2643	22.7769	37.9246	5.001	0.37319
AT4G30190	AHA2	Belongs to the P-type ATPase superfamily of cation-transporting ATPases, pumps protons out of the cell, generating a proton gradient that drives the active transport of nutrients by proton symport.	33.4464	34.2811	31.8371	27.487	4.98927	0.142692
AT4G34870		belongs to cyclophilin family	17.1697	43.4163	24.5546	40.6793	4.97522	0.633874
AT3G58570	RH52	Immunoprecipitation with mRNA decapping complex members DCP1 and DCP2	22.4546	30.482	41.1644	31.6577	4.97451	0.35811
AT1G54080	UBP1A	oligouridylate-binding protein 1A	19.2895	30.0561	31.1741	44.5928	4.96708	0.49532
AT5G16070	CCT6-1	TCP-1/cpn60 chaperonin family protein	18.9713	39.8934	32.5425	30.469	4.92927	0.45366
AT1G14610	TWN2	Required for proper proliferation of basal cells.	8.38997	29.9837	57.1007	24.4605	4.90611	1.14964
AT4G23630		VIRB2-interacting protein 1	23.6178	29.4477	38.2631	26.4621	4.88008	0.297533
AT1G06000	UGT89C1	encodes a flavonol-7-O-rhamnosyltransferase involved in the formation of rhamnosylated flavonols	14.4086	35.2849	36.8965	31.0624	4.87839	0.634932
AT2G45620	URT1	Nucleotidyltransferase family protein involved in transcript polyadenylation. TUTase which connects decapping activators and prevents the accumulation of excessively deadenylated mRNAs to avoid siRNA biogenesis. protein_coding UTP:RNA URIDYLYLTRANSFERASE 1 (URT1) UTP:RNA URIDYLYLTRANSFERASE 1 (URT1)	22.4152	35.8334	23.5999	32.9262	4.84266	0.339134
AT5G61240		Leucine-rich repeat (LRR) family protein	26.3018	33.0408	30.5661	24.267	4.83511	0.202175
AT3G07640		period circadian protein	23.312	31.8341	8.24648	48.1779	4.80181	1.08728
AT1G60860		A member of ARF GAP domain (AGD), A thaliana has 15 members, grouped into four classes. AGD2 belongs to the class 1, together with AGD1, AGD3, and AGD4.	27.8514	40.4828	12.6001	30.1674	4.79574	0.719711
AT2G24270		Encodes a protein with non-phosphorylating NADP-dependent glyceraldehyde-3-phosphate dehydrogenase activity. The activity of the enzyme was determined from leaf extracts	11.8634	30.2405	38.038	30.2123	4.786	0.746471
AT5G66680		Encodes a protein ortholog of human SOT48 or yeast WBP1, an essential protein subunit of the oligosaccharyltransferase (OST) complex	1.06007	74.3118	2.56873	30.7369	4.76391	2.89873
AT3G14100	UBP1C	Triple RNA Recognition Motif protein involved in the dynamic and reversible aggregation of translationally repressed mRNAs during hypoxia.During hypoxia, UBP1C association with non? uracil-rich mRNAs is enhanced concomitant with its aggregation into microscopically visible cytoplasmic foci, referred to as UBP1 stress granules (SGs). This mRNA association occurs as global levels of protein synthes…	21.2225	41.6274	16.2671	29.5543	4.76383	0.587647
AT3G19130	RBP47B	RBP47B, is a component of the stress granule proteome and interacts with 2',3'-cAMP. protein_coding RNA-BINDING PROTEIN 47B (RBP47B) RNA-BINDING PROTEIN 47B (ATRBP47B)	19.7502	27.0368	25.8386	35.5217	4.75685	0.346752
AT1G11840	GLX1	Encodes Ni+ dependent glyoxalase I homolog ATGLX1.	12.9765	47.6277	16.2781	27.763	4.70936	0.838076
AT4G28440		Nucleic acid-binding, OB-fold-like protein	1.06007	52.5961	2.56873	47.5249	4.69696	2.88926
AT3G53750	ACT3	Member of the Actin gene family. Expressed in mature pollen.	1.06007	2.29242	57.7875	42.0206	4.68875	2.91824
AT2G47390		Chloroplast stroma localized glutamyl peptidase.	19.2829	30.3435	20.2276	31.7402	4.66667	0.37843
AT3G57000		nucleolar essential protein-like protein	25.2771	36.8136	8.61405	30.4035	4.65976	0.937856
AT1G09780		Encodes a 2,3-biphosphoglycerate-independent phosphoglycerate mutase that is involved in pollen development and stomatal movement.	25.9887	24.5399	27.2008	20.5566	4.61891	0.177065
AT1G15980		encodes a novel subunit of the chloroplast NAD(P)H dehydrogenase complex, involved in cyclic electron flow around photosystem I to produce ATP.	15.75	25.0217	31.7715	23.3519	4.58338	0.42029
AT5G21160	LARP1A	Encodes a protein with sequence similarity to mRNA binding proteins from humans. LARP1a is involved in mRNA degradation in response to heat stress.	34.0912	16.9824	23.457	19.2974	4.55195	0.438382
AT1G53280		Encodes a homolog of animal DJ-1 superfamily protein.	12.2294	25.3544	21.5832	33.5437	4.53467	0.613653
AT1G51690		55 kDa B regulatory subunit of phosphatase 2A	12.2268	22.2645	19.436	38.7641	4.53436	0.685344
AT2G16600		Encodes cytosolic cyclophilin ROC3. The mRNA is cell-to-cell mobile	21.525	24.0859	23.8731	21.9566	4.51476	0.0826669
AT2G24200		Cytosol aminopeptidase family protein	16.3627	26.0071	22.7317	25.8254	4.50664	0.313185
AT2G23350	PAB4	polyadenylate-binding protein, putative / PABP, putative.Member of the Class II family of PABP proteins	20.9917	25.1163	13.5461	29.7051	4.48155	0.487558
AT4G17300		Asparaginyl-tRNA synthetase protein involved in amino acid activation/protein synthesis.	1.06007	51.7587	34.8054	1.05678	4.47055	3.08358
AT2G44490		Encodes a glycosyl hydrolase that localizes to peroxisomes and acts as a component of an inducible preinvasion resistance mechanism. Required for mlo resistance.	10.9234	30.6672	28.8623	17.9873	4.46663	0.693195
AT1G48110	ECT7	evolutionarily conserved C-terminal region 7	23.034	23.7558	11.0694	30.2402	4.46106	0.626568
AT3G44340		homologous to yeast and animal Sec24 proteins	16.4711	32.9423	17.57	19.9201	4.44134	0.453296
AT5G48335		hypothetical protein	19.3084	21.5749	15.5082	30.363	4.43887	0.404307
AT5G48790		Low PSII Accu (ECM1) involved in photosynthesis.	16.0371	24.4176	23.2282	21.2276	4.40787	0.270803
AT5G59420		OSBP(oxysterol binding protein)-related protein 3C	16.9432	22.1018	24.6102	20.8148	4.40037	0.226415
AT1G63940		Monodehydroascorbate reductase 6	11.5306	23.7745	26.9869	21.2357	4.38418	0.543952
AT2G01190		Octicosapeptide/Phox/Bem1p family protein	23.5107	17.8552	20.0053	21.3454	4.37011	0.166654
AT2G32850		Protein kinase superfamily protein	19.2886	21.4882	12.1069	27.4419	4.32779	0.494785
AT1G70310		Spermidine synthase	28.2775	2.29242	2.56873	46.7947	4.32073	2.27553
AT1G78570		Encodes a UDP-L-Rhamnose synthase involved in the biosynthesis of rhamnose, a major monosaccharide component of pectin.	12.1404	26.8334	22.2143	18.1355	4.30968	0.490213
AT5G19820	HYL1	Encodes an importin that transports HYL1, a component of the microprocessor, from the cytoplasm to the nucleus to constitute functional microprocessor, thereby affecting miRNA processing.	13.1893	37.0852	8.32132	19.532	4.28776	0.913144
AT4G23940		Encodes FtsHi1. Localizes to the chloroplast envelope membrane. Functions in chloroplast biogenesis and division.	19.4557	22.2934	17.4768	18.597	4.28212	0.149033
AT4G28450		This gene is predicted to encode a protein with a DWD motif. It can bind to DDB1a in Y2H assays and may be involved in the formation of a CUL4-based E3 ubiquitin ligase	16.9134	21.1604	19.6149	19.2296	4.26525	0.134255
AT5G47010	UPF1	Required for nonsense-mediated mRNA decay. Involved in RNA interference. protein_coding LOW-LEVEL BETA-AMYLASE 1 (LBA1) UP-FRAMESHIFT1 (UPF1)	30.7038	40.8868	2.56873	1.05678	4.23297	2.61413
AT5G56680		Encodes a putative cytosolic asparaginyl-tRNA synthetase.	12.0698	25.9108	20.1585	16.1986	4.21602	0.468373
AT5G60980	G3BP1	Nuclear transport factor 2 (NTF2) family protein with RNA binding (RRM-RBD-RNP motifs) domain-containing protein	19.2482	23.1379	13.8212	18.0282	4.21404	0.307808
AT1G72730		DEA(D/H)-box RNA helicase family protein	15.8819	18.4923	26.7662	12.8288	4.20885	0.447102
AT1G06220		Encodes a protein with similarity to splicing factor Snu114. Snu114 is thought to be involved in activation of the splicosome.	20.1044	21.8597	12.0324	19.3667	4.19698	0.38836
AT1G69250	G3BP4	Nuclear transport factor 2 (NTF2) family protein with RNA binding (RRM-RBD-RNP motifs) domain-containing protein	36.9533	2.29242	2.56873	29.5285	4.1567	2.17984
AT4G11820		Encodes a protein with hydroxymethylglutaryl-CoA synthase activity which was characterized by phenotypical complementation of the S. cerevisiae mutant. Involved in glucosinolate biosynthesis.	10.2269	12.6955	21.8579	26.4552	4.15453	0.644878
AT5G57460	TML	TPLATE complex subunit involved in clathirin mediated endocytosis.	15.604	25.1111	12.5384	17.7512	4.14984	0.41945
AT4G00570		Encodes an NAD-dependent malic enzyme (NAD-ME) that does not act on oxaloacetate, indicating that it belongs to EC 1.1.1.39. It is a member of the beta family of NAD-MEs in plants.	10.084	27.1958	17.6785	15.7558	4.14393	0.588288
AT1G13110		member of CYP71B The mRNA is cell-to-cell mobile.	13.7065	24.9964	20.5439	11.3798	4.14214	0.521179
AT5G25754		RNA polymerase I-associated factor PAF67	13.5815	21.5089	15.5305	19.7922	4.13777	0.306874
AT1G09620		ATP binding/leucine-tRNA ligases/aminoacyl-tRNA ligase	17.1889	19.1889	14.6107	17.7672	4.10341	0.165597
AT3G21110		5'-phosphoribosyl-4-(N-succinocarboxamide)-5-aminoimidazole synthetase (PUR7, syn. SAICAR synthetase), catalyzes aspartate addition at the alpha-amino group to the growing purine backbone.	12.1736	20.9785	17.1142	16.7555	4.06656	0.324388
AT5G38430		Encodes a member of the Rubisco small subunit (RBCS) multigene family: RBCS1A (At1g67090), RBCS1B (At5g38430), RBCS2B (At5g38420), and RBCS3B (At5g38410).	24.8879	12.2598	16.7453	12.9819	4.06339	0.465111
AT4G27640		Nuclear import receptor for GRF-interacting factors (GIFs),roles in ovule development.	18.8012	18.0834	16.7885	12.5386	4.04901	0.264472
AT5G67580		Encodes a telomeric DNA binding protein and Single Myb Histone (SMH) gene family member. In vitro, the protein preferentially binds double-stranded telomeric repeats, but it can also bind to the single G-rich telomeric strand.	1.06007	2.29242	32.9638	29.6974	4.04469	2.53991
AT3G16270		Involved in the plant trans-Golgi network (TGN), where it is part of an adaptor protein (AP) complex to promote vesicle generation with different cargo specificity and destination. Interacts with AP-4, whose function is required for MTV1 recruitment.	26.4389	35.7956	2.56873	1.05678	4.04133	2.49989
AT3G07100		Encodes SEC24a/ERMO2. Required for endoplasmic reticulum (ER) morphology. Has epistatic interactions with AT1G55350, AT3G59420, and AT3G10525.	13.1571	25.3607	12.4937	14.4226	4.03197	0.47158
AT5G12980	NOT9B	Component of the CCR4-NOT complex	10.8273	9.60673	9.47401	35.3828	4.02881	0.919128
AT2G22125		Encodes a protein involved in cell elongation in root and anther filaments. Mutants have greater cell volumes in root tissues and have additive phenotypes with other cell expansion mutants such as those carrying mutations in COB, QUI and POM1 loci.	11.448	30.1999	16.1903	6.92292	4.01706	0.892669
AT2G30105		LRR/ubiquitin-like domain protein	15.9048	15.8698	15.977	15.9172	3.99251	0.00404618
AT5G67030		Encodes a single copy zeaxanthin epoxidase gene that functions in first step of the biosynthesis of the abiotic stress hormone abscisic acid (ABA). Mutants in this gene are unable to express female sterility in response to beta-aminobutyric acid, as wild type plants do.	13.2326	11.3504	22.9362	16.1355	3.99219	0.438328
AT2G20190		Encodes a microtubule-associated protein that is involved in both cell division and cell expansion. It likely promotes microtubule stability.	16.1093	18.5814	15.8531	12.8685	3.98669	0.218313
AT3G13300	VCS	Encodes VCS (VARICOSE). Involved in mRNA decapping. VCS forms a mRNA decapping complex with DCP1 (At1g08370) and DCP2 (At5g13570).	15.32	17.5721	14.5088	15.7986	3.98184	0.116303
AT1G73230		Nascent polypeptide-associated complex NAC	1.06007	44.8187	2.56873	12.5262	3.93012	2.40011
AT2G45790		Encodes a cytoplasmic phosphomannomutase, involved in ascorbate biosynthesis	13.486	12.5392	16.0615	17.7448	3.90283	0.229229
AT3G43190		Encodes a protein with sucrose synthase activity (SUS4).	14.7475	14.1961	15.5115	14.5349	3.8824	0.0540617
AT1G76080		Encodes a thioredoxin like protein. Localizes to the chloroplast and is redistributed to the chloroplast envelope under heat stress. It is involved in non host resistance and thermotolerance.	25.6353	29.2723	2.56873	1.05678	3.87118	2.40038
AT2G13560		Encodes an NAD-dependent malic enzyme (NAD-ME) that does not act on oxaloacetate, indicating that it belongs to EC 1.1.1.39. It is a member of the alpha family of NAD-MEs in plants.	12.8716	12.2254	15.8917	16.567	3.84688	0.217865
AT4G20980	EIF3-7	Eukaryotic translation initiation factor 3 subunit 7 (eIF-3)	1.06007	2.29242	33.8815	18.256	3.79415	2.37934
AT5G09620		Octicosapeptide/Phox/Bem1p family protein	13.8222	15.7854	8.72339	16.7164	3.7826	0.425461
AT5G44720		Molybdenum cofactor sulfurase family protein	10.0683	13.679	15.7462	15.2225	3.77389	0.293655
AT1G48480		Arabidopsis thaliana receptor-like protein kinase (RKL1) gene	10.4405	12.3465	11.162	19.1237	3.72989	0.392988
AT2G34260		Encodes a WDxR motif-containing protein that is required for gametogenesis, seed and endosperm development.	26.6751	2.29242	2.56873	21.4343	3.72712	1.91117
AT3G18190	CCT4	TCP-1/cpn60 chaperonin family protein	4.80302	7.07099	27.8334	13.2358	3.72638	1.10872
AT4G24800		MA3 domain-containing protein	11.8856	19.9892	12.0787	8.8051	3.72133	0.490372
AT5G63510		Encodes a mitochondrial gamma carbonic anhydrase-like protein. Component of the NADH dehydrogenase complex.	13.0577	15.2521	8.97469	14.9464	3.70683	0.354559
AT5G52840		NADH-ubiquinone oxidoreductase-like protein	12.8889	11.9825	14.1993	13.0235	3.70305	0.100323
AT4G15110		member of CYP97B	13.0176	12.5666	12.1417	14.3445	3.70239	0.103703
AT3G19480		Encodes a stromal phosphoglycerate dehydrogenase with a high NAD(H)-specificity that is active in photosynthesizing chloroplasts and draws its substrate 3-PGA directly from the Calvin-Benson-Bassham cycle.	12.9885	20.8874	7.20505	10.873	3.69916	0.636122
AT5G39210		Encodes a protein of the chloroplastic NAD(P)H dehydrogenase complex (NDH Complex) involved in respiration, photosystem I (PSI) cyclic electron transport and CO2 uptake. The product of this gene appears to be essential for the stable formation of the NDH Complex. REDUCTION 7 (CRR7) CHLORORESPIRATORY REDUCTION 7 (CRR7)	18.1681	29.593	2.56873	1.05678	3.68332	2.28196
AT4G16130		Arabinokinase. protein_coding ARABINOSE KINASE (ARA1) ARABINOSE KINASE (ARA1)	13.4503	15.5743	13.4195	8.61929	3.67422	0.369629
AT3G14010	CID4	hydroxyproline-rich glycoprotein family protein, similar to Mrs16p	9.44172	12.734	11.6137	15.8703	3.63401	0.310683
AT1G20110		Encodes a protein that is localized to the peripheral membrane of late endosomal compartments. Involved in the regulation of mulitivesicular/prevacuolar compartment protein sorting. Loss of function mutations are embryo lethal. Regulates IRT1-dependent metal transport and metal homeostasis.	12.8267	16.7639	8.75113	9.59664	3.58311	0.425584
AT3G16460		Mannose-binding protein protein_coding JACALIN-RELATED LECTIN 34 (JAL34)	9.50966	16.9412	9.52827	11.5623	3.57112	0.392055
AT3G58640	RAF15	Together with SnRK2.6/OST1 mediates abscisic acid (ABA)-induced stomatal closure. RAF15 directly phosphorylates SnRK2.6/OST1 at the conserved Ser175 residue in its activation loop.	7.78819	12.4602	9.45329	17.1071	3.54871	0.493847
AT5G60600		Encodes a chloroplast-localized hydroxy-2-methyl-2-(E)-butenyl 4-diphosphate (HMBPP) synthase (HDS), catalyzes the formation of HMBPP from 2-C-methyl-D-erythrytol 2,4-cyclodiphosphate (MEcPP).	14.3882	6.29033	11.3685	14.3822	3.53696	0.563317
AT1G24050		RNA-processing, Lsm domain-containing protein	17.035	9.19861	4.57947	15.3403	3.52837	0.866213
AT2G34560		P-loop containing nucleoside triphosphate hydrolases superfamily protein	8.35825	2.29242	34.0683	1.05678	3.51651	2.19864
AT2G25800		elongation factor Ts (DUF810)	`11	12.5561	14.956	8.4131	3.51247	#VALUE!
AT1G16030	HSP70-5	heat shock protein 70B	5.14006	3.14882	17.1808	19.753	3.49898	1.30237
AT1G15250	RPL37A	cytosolic ribosomal protein gene, part of eL20 family protein_coding (RPL37A)	22.2993	11.0312	2.69659	8.0977	3.46352	1.26826
AT5G56740		Encodes an enzyme with histone acetyltransferase activity. Histone H4 is the primary substrate for the enzyme. Prior acetylation of lysine 12 of histone H4 reduces radioactive acetylation by HAG2. HAG2 acetylates histone H4 lysine 12.	1.06007	17.8761	2.56873	21.9044	3.43993	2.1372
AT5G46580		PPR protein with 5'exonuclease activity that is involved in chloroplast rRNA processing.	10.8232	10.1528	10.4538	11.863	3.43605	0.0974872
AT5G04140		Encodes a gene whose sequence is similar to ferredoxin dependent glutamate synthase (Fd-GOGAT). Expression in leaves is induced by light and sucrose. Proposed to be involved in photorespiration and nitrogen assimilation	11.7018	10.4693	14.751	4.95532	3.3881	0.680691
AT3G08590		Encodes a 2,3-biphosphoglycerate-independent phosphoglycerate mutase that is involved in pollen development and stomatal movement. protein_coding 2,3-BIPHOSPHOGLYCERATE-INDEPENDENT PHOSPHOGLYCERATE MUTASE 2 (iPGAM2) 2,3-BIPHOSPHOGLYCERATE-INDEPENDENT PHOSPHOGLYCERATE MUTASE 2 (iPGAM2)	1.06007	23.028	15.2328	1.05678	3.33549	2.40563
AT3G59780		Located in chloroplast, involved in calcium binding.	1.31157	8.45465	18.5973	10.6228	3.28489	1.65896
AT1G57720		Translation elongation factor EF1B, gamma chain	6.01547	13.743	9.80512	8.48233	3.24967	0.494045
AT3G08970	ERDJ3A	J domain protein localized in ER lumen. Can compensate for the growth defect in jem1 scj1 mutant yeast. Also shows similarity to HSP40 proteins and is induced by heat stress. At high temperatures, mutant alleles are not transmitted through the pollen due to defects in pollen tube growth.	1.06007	2.29242	22.3108	12.2639	3.24516	2.04961
AT4G34110	PAB2	Putative poly-A binding protein. Member of a gene family .Expressed in stele and root meristem and post-fertilization ovules.Member of the class II family of PABP proteins.	8.76909	11.1569	7.20056	10.7303	3.24248	0.291523
AT4G26530		Similar to fructose-bisphosphate aldolase	11.4685	11.5104	6.52508	7.4729	3.20855	0.422398
AT4G38600		encodes a member of HECT ubiquitin protein ligase family that is involved in trichome cell morphogenesis. Mutants in this gene exhibit supernumerary trichome branches and increased DNA content.	4.18778	9.20906	16.0908	7.34859	3.20305	0.803878
AT2G41620		Nucleoporin interacting component (Nup93/Nic96-like) family protein	9.20036	6.64304	10.6674	10.2907	3.20169	0.311006
AT1G74310	HSP101	Encodes ClpB1, which belongs to the Casein lytic proteinase/heat shock protein 100 (Clp/Hsp100) family. Involved in refolding of proteins which form aggregates under heat stress. Also known as AtHsp101.	2.61434	3.31775	13.8298	16.7639	3.19085	1.38026
AT3G48560		Catalyzes the formation of acetolactate from pyruvate, the first step in valine and isoleucine biosynthesis. Requires FAD, thiamine pyrophosphate and Mg. Inhibited by the sulphonylurea herbicide, chlorsulphuron, and the imidazolinone herbicide, imazapyr.	1.06007	17.8124	2.56873	14.0253	3.14839	1.95796
AT3G16470		Encodes a JA-responsive gene that coordinates with GRP7 in shaping plant development through the regulation of RNA processing in Arabidopsis. AtJAC1 interacts with RNA binding protein GRP7 specifically in the cytoplasm to regulate its nucleocytoplasmic distribution.	7.75205	3.69028	2.40581	21.205	3.13147	1.37558
AT3G12580	HSP70-4	Cytoplasmically localized member of the heat shock protein 70 family. Forms complex(heat shock granule) with J3. Mutants are heat sensitive and show increased accummulation of insoluble proteins suggesting a role in thermotolerance.	3.47053	1.82092	13.4633	16.2912	3.13118	1.52939
AT4G26300		Arginyl-tRNA synthetase, class Ic	7.828	1.75026	11.7384	13.0446	3.10271	1.33895
AT3G11830	CCT7	TCP-1/cpn60 chaperonin family protein	6.60338	7.80329	8.58497	11.3483	3.10181	0.327187
AT1G48600		Encodes a phosphoethanolamine N-methyltransferase that catalyses the last two methylation steps of the three sequential methylations of phosphoethanolamine (PEA) that are required for the synthesis of phosphocholine (PCho) in plants.	6.23302	10.6801	9.8599	7.22498	3.08738	0.367336
AT2G41900	TZF7	AtOXS2 specifcally entered the nuclear under salt stress. Te specifc nuclear localization of AtOXS2 could play a role in salt tolerance at the molecular level. Tese results implied that AtOXS2 might target some downstream cis-elements which are required for salt stress responses	8.80745	11.8942	5.05033	8.22133	3.08633	0.512089
AT1G48920		Encodes ATNUC-L1 (NUCLEOLIN LIKE 1), the predominant form of the two nucleolin proteins found in Arabidopsis. This protein is involved in rRNA processing, ribosome biosynthesis, and vascular pattern formation	4.02186	4.74224	15.4021	9.69586	3.0816	0.904594
AT1G22940		Encodes a bifunctional enzyme required for thiamine (vitamin B1) biosynthesis. TH1 can phosphorylate HMP-P to produce HMP-PP, the pyrimidine heterocyclic subunit of thiamine. TH1 also catalyzes the condensation of HMP-PP and HET to form thiamine monophosphate (TMP).	5.52251	8.53146	10.7391	8.5597	3.05974	0.401185
AT2G26250		epidermis-specific, encodes KCS10, a putative 3-ketoacyl-CoA synthase. probably involved in the synthesis of long-chain lipids found in the cuticle. protein_coding 3-KETOACYL-COA SYNTHASE 10 (KCS10) 3-KETOACYL-COA SYNTHASE 10 (KCS10)	4.9071	6.91531	10.0688	11.2177	3.04915	0.54377
AT4G35830		Encodes an aconitase that can catalyze the conversion of citrate to isocitrate through a cis-aconitate intermediate, indicating that it may participate in the TCA cycle and other primary metabolic pathways. The protein is believed to accumulate in the mitochondria and the cytosol. It affects CSD2 (At2g28190 - a superoxide dismutase) transcript levels and may play a role in the response to oxidati…	5.47303	11.3515	7.8278	8.21743	3.03869	0.430862
AT3G55440		Encodes triosephosphate isomerase. protein_coding TRIOSEPHOSPHATE ISOMERASE (TPI) CYTOSOLIC TRIOSE PHOSPHATE ISOMERASE (ATCTIMC)	6.71934	6.43153	11.3922	8.18102	3.03228	0.375693
AT4G34740		Encodes glutamine 5-phosphoribosylpyrophosphate amidotransferase. Mutants are deficient in leaf, but not cotyledon, plastid and palisade cell development. Mutants exhibit defective chloroplast development under non-low light, suggesting that the defect in chloroplast development is caused by photo-oxidative damage. Plays role in differential development of vascular-associated cells. Demonstrates …	1.06007	10.6159	2.56873	18.3814	3.02795	1.88192
AT3G46060		small GTP-binding protein (ara-3) The mRNA is cell-to-cell mobile. protein_coding (RABE1c) (ARA3)	17.8335	2.29242	11.375	1.05678	3.02493	1.91793
AT1G30530		The At1g30530 gene encodes a UDP-rhamnose:flavonol-3-O-rhamnosyltransferase (UGT78D1) attaching a rhamnosyl residue to the 3-O-position of the flavonols kaempferol and quercetin protein_coding UDP-GLUCOSYL TRANSFERASE 78D1 (UGT78D1) UDP-GLUCOSYL TRANSFERASE 78D1 (UGT78D1)	5.08222	7.36846	7.2379	12.852	3.02417	0.55301
AT1G65440		Related to yeast Spt6 protein, which functions as part of a protein complex in transcription initiation and also plays a role in chromatin structure / assembly. It encodes a putative WG/GW-repeat protein involved in the regulation of apical-basal polarity of embryo protein_coding GLOBAL TRANSCRIPTION FACTOR GROUP B1 (GTB1) ARABIDOPSIS SUPPRESSOR OF TY INSERTION 6-LIKE (SPT6L)	3.51595	8.60668	12.162	8.09488	3.01701	0.759529
AT5G20890	CCT2	TCP-1/cpn60 chaperonin family protein	5.20192	10.0027	7.41136	8.89124	2.97761	0.411667
AT2G42010		phospholipase D (PLDbeta) protein_coding	7.38129	11.0705	4.02876	8.94121	2.97369	0.627562
AT1G09640	EF1G1	Translation elongation factor EF1B, gamma chain	7.12223	8.23534	6.5823	9.21002	2.96116	0.215976
AT2G29500	HSP17.6B	HSP20-like chaperones superfamily protein. protein_coding (HSP17.6B) (HSP17.6B)	0.0856327	0.185182	15.8108	14.8234	2.94977	4.02443
AT5G19510	EF1B2	Translation elongation factor EF1B/ribosomal protein S6 family protein	7.37384	8.96254	7.04464	7.26028	2.93741	0.157848
AT5G35980		Encodes a dual specificity protein kinase which phosphorylates substract proteins on Ser/Thr and Tyr residues. Some substrates include annexin family proteins. YAK1 mutations suppress TOR deficiency in Arabidopsis and consequences of lst8 mutations. The YAK1 protein is phosphorylated by the TOR kinase. protein_coding YEAST YAK1-RELATED GENE 1 (YAK1) YEAST YAK1-RELATED GENE 1 (YAK1)	8.51316	8.35914	5.76203	7.98114	2.93619	0.26457
AT3G52200		Encodes a dihydrolipoamide S-acetyltransferase, a subunit of the mitochondrial pyruvate dehydrogenase complex. protein_coding (LTA3) (LTA3)	6.47308	2.29242	2.56873	18.7433	2.91062	1.40864
AT4G25550	CPSF25	Cleavage/polyadenylation specificity factor, 25kDa subunit	5.77975	6.56041	6.94174	9.85351	2.8647	0.329393
AT3G27240		Cytochrome C1 family	14.8074	2.29242	10.6765	1.05678	2.84965	1.80921
AT4G31500		Encodes an oxime-metabolizing enzyme in the biosynthetic pathway of glucosinolates. Is required for phytochrome signal transduction in red light. Mutation confers auxin overproduction. protein_coding CYTOCHROME P450, FAMILY 83, SUBFAMILY B, POLYPEPTIDE 1 (CYP83B1) CYTOCHROME P450, FAMILY 83, SUBFAMILY B, POLYPEPTIDE 1 (CYP83B1)	4.81896	7.39666	6.86645	9.72732	2.84847	0.417337
AT2G21330		Plastid isoform of fructose-bisphosphate aldolase 1. This is one of three plastid isoforms and arose with FBA2, from a recent duplication. Functions in carbon fixation via Calvin-Benson-Bassham cycle. protein_coding FRUCTOSE-BISPHOSPHATE ALDOLASE 1 (FBA1) FRUCTOSE-BISPHOSPHATE ALDOLASE 1 (FBA1)	4.72886	6.73377	8.60847	8.61326	2.84219	0.408962
AT4G14320		Zinc-binding ribosomal protein family protein	16.7445	0.148525	4.35587	7.42547	2.84169	2.99751
AT3G29400		A member of EXO70 gene family, putative exocyst subunits, conserved in land plants. Arabidopsis thaliana contains 23 putative EXO70 genes, which can be classified into eight clusters on the phylogenetic tree. protein_coding EXOCYST SUBUNIT EXO70 FAMILY PROTEIN E1 (EXO70E1) EXOCYST SUBUNIT EXO70 FAMILY PROTEIN E1 (ATEXO70E1)	4.52938	7.11967	8.01657	8.81307	2.83181	0.425162
AT1G79230		encodes a sulfurtransferase/rhodaneses, which belongs to a group of enzymes widely distributed in all three phyla that catalyze the transfer of sulfur from a donor to a thiophilic acceptor substrate. The protein and transcript levels are NOT affected by senescence or exogenous cyanide, suggesting that sulfurtransferases are involved in cyanide detoxification. protein_coding MERCAPTOPYRUVATE SULFU…	1.06007	9.33478	2.56873	15.3328	2.82254	1.75495
AT1G31910		GHMP kinase family protein	9.38711	2.29242	15.3747	1.05678	2.81306	1.78605
AT1G66270		BGLU21 encodes a beta-glucosidase that has a high level of activity against the naturally occuring secondary metabolite scopolin. Recombinant BGLU21 produced in insect cells shows lower levels of activity using the structurally similar substrates esculin (33%) and 4-MU-glucoside (9%). BGLU21 is glycosylated in planta and has a C-terminal ER retention signal. Transcript analysis as well as protein…	13.4552	10.8569	2.56873	1.05678	2.80414	1.74492
AT3G06720		Encodes importin alpha involved in nuclear import. Protein interacts with Agrobacterium proteins VirD2 and VirE2. Is not individually essential for Agrobacterium-mediated root transformation, but when overexpressed can rescue the impa-4 decreased transformation susceptibility phenotype. protein_coding IMPORTIN ALPHA ISOFORM 1 (IMPA-1) (AT-IMP)	1.06007	13.4864	11.9682	1.05678	2.7851	2.0712
AT4G38970		Protein is tyrosine-phosphorylated and its phosphorylation state is modulated in response to ABA in Arabidopsis thaliana seeds. protein_coding FRUCTOSE-BISPHOSPHATE ALDOLASE 2 (FBA2) FRUCTOSE-BISPHOSPHATE ALDOLASE 2 (FBA2)	4.72627	8.23784	8.52168	5.73183	2.76647	0.412991
AT2G45300		encodes 3-phosphoshikimate 1-carboxyvinyltransferase / 5-enolpyruvylshikimate-3-phosphate / EPSP synthase involved in chorismate biosynthesis The mRNA is cell-to-cell mobile. protein_coding	5.90885	5.13348	8.65124	7.46009	2.76307	0.336682
AT5G19350	RBP45D	RBP45d is a component of the U1 small nuclear ribonucleoprotein and regulates alternative splicing. protein_coding (RBP45D) (RBP45D)	10.1565	13.2665	2.56873	1.05678	2.75747	1.71549
AT3G11730		Encodes a member of the Rab GTPase family of proteins. This protein interacts with the tail region of a myosin XI protein (AT5G43900) in a GTP-dependent manner. It has also been identified as an isoprenylated protein. protein_coding (ATFP8) RAB GTPASE HOMOLOG D1 (RABD1)	14.4705	2.29242	9.01614	1.05678	2.74609	1.74408
AT3G17970		Integral chloroplast outer membrane protein. Belongs to one of the 36 carboxylate clamp (CC)-tetratricopeptide repeat (TPR) proteins (Prasad 2010, Pubmed ID: 20856808) with potential to interact with Hsp90/Hsp70 as co-chaperones. protein_coding TRANSLOCON AT THE OUTER MEMBRANE OF CHLOROPLASTS 64-III (TOC64-III) TRANSLOCON AT THE OUTER MEMBRANE OF CHLOROPLASTS 64-III (atToc64-III)	1.06007	10.4325	14.2115	1.05678	2.74206	2.04276
AT1G23190		Encodes a cytosolic phosphoglucomutase (PGM). Two Arabidopsis PGM proteins (AT1G70730/PGM2 and AT1G23190/PGM3) have high sequence similarities and redundant functions. Mature plants possessing a single cPGM allele had a major reduction in cPGM activity. Whereas pgm2 and pgm3 single mutants are undistinguishable from the wild type, loss of both PGM2 and PGM3 severely impairs male and female gameto…	2.85074	5.999	11.1688	6.67283	2.7383	0.812328
AT3G62030		nuclear-encoded chloroplast stromal cyclophilin CYP20-3 (also known as ROC4). Protein is tyrosine-phosphorylated and its phosphorylation state is modulated in response to ABA in Arabidopsis thaliana seeds. protein_coding ROTAMASE CYP 4 (ROC4) ROTAMASE CYP 4 (ROC4)	4.33503	7.09967	6.99211	7.87522	2.7171	0.384739
AT4G09150		T-complex protein 11	1.71608	2.65431	8.91164	12.1355	2.66775	1.3561
AT2G36580		Pyruvate kinase family protein	9.75305	2.29242	11.6549	1.05678	2.62977	1.6697
AT2G18193		P-loop containing nucleoside triphosphate hydrolases superfamily protein	4.79279	7.61224	5.26884	6.34468	2.58608	0.295892
AT4G38370		Phosphoglycerate mutase family protein	1.06007	2.29242	10.4656	10.1478	2.58291	1.63755
AT1G30230	EF1Bb	Encodes a guanine nucleotide exchange factor that plays an important role in translation elongation. It is localized in the plasma membrane and cytosol. Mutants display ectopic lignin deposition as well as cell expansion defects protein_coding EUKARYOTIC ELONGATION FACTOR 1B BETA 1 (EEF-1BB1) EUKARYOTIC ELONGATION FACTOR 1B BETA 1 (EEF-1BB1)	4.07671	7.57722	5.33748	6.60173	2.5603	0.38983
AT1G31800		Encodes a protein with β-ring carotenoid hydroxylase activity	3.34999	7.06495	7.47704	5.69837	2.56013	0.527921
AT5G56030	HSP90-2	A member of heat shock protein 90 (HSP90) gene family. Expressed in all tissues and abundant in root apical meristem, pollen and tapetum. Expression is NOT heat-induced but induced by IAA and NaCl. Interacts with HsfA1d in the cytosol and the nucleus and negatively regulates HsfA1d. Did not bind to AtHsfA4c. The mRNA is cell-to-cell mobile. protein_coding HEAT SHOCK PROTEIN 81-2 (HSP81-2) HEAT SH…	3.24763	6.19435	7.26538	6.51548	2.53747	0.525135
AT1G24300		GYF domain-containing protein	4.54703	5.48571	5.21168	7.92126	2.53392	0.342119
AT1G23740		AOR is an alkenal/one oxidoreductase that acts on compounds with unsaturated alpha,beta-carbonyls. The activity of this enzyme with a number of substrates, including acrolein and 3-buten-2-one, was demonstrated in vitro using a truncated form of the protein that lacked approximately 80 of the first amino acids. This protein appears to localize to the chloroplast where it likely helps to maintain …	3.78013	8.34437	4.79555	5.55451	2.49022	0.479526
AT2G29550		Encodes a beta-tubulin that is expressed in leaves, roots and flowers. protein_coding TUBULIN BETA-7 CHAIN (TUB7) TUBULIN BETA-7 CHAIN (TUB7)	4.77028	7.38597	7.01165	2.9665	2.46822	0.609223
AT5G35630		chloroplastic glutamine synthetase The mRNA is cell-to-cell mobile. protein_coding GLUTAMINE SYNTHETASE 2 (GS2) GLUTAMINE SYNTHETASE LIKE 1 (ATGSL1)	4.03829	5.66144	5.1317	7.05165	2.45174	0.333485
AT5G42660		DNA-directed RNA polymerase subunit beta (DUF616)	1.49769	1.57637	12.3293	6.37783	2.44501	1.51108
AT1G10200		Encodes a member of the Arabidopsis LIM proteins: a family of actin bundlers with distinct expression patterns. WLIM1, WLIM2a, and WLIM2b are widely expressed, whereas PLIM2a, PLIM2b, and PLIM2c are predominantly expressed in pollen. Regulates actin cytoskeleton organization. protein_coding WLIM1 (WLIM1) WLIM1 (WLIM1)	0.172829	9.36071	12.0322	0.172292	2.44215	3.43412
AT2G26280	CID7	smr (Small MutS Related) domain-containing protein protein_coding CTC-INTERACTING DOMAIN 7 (CID7) CTC-INTERACTING DOMAIN 7 (CID7)	4.84792	6.79641	4.28435	5.63507	2.43054	0.287085
AT4G29840		Encodes threonine synthase, an enzyme that performs the last step in threonine biosynthesis. protein_coding METHIONINE OVER-ACCUMULATOR 2 (MTO2) THREONINE SYNTHASE (TS)	5.3225	6.60279	6.37029	2.99443	2.41211	0.527785
AT3G46100		histidyl-tRNA synthetase protein_coding HISTIDYL-TRNA SYNTHETASE 1 (HRS1) HISTIDYL-TRNA SYNTHETASE 1 (ATHRS1)	1.05761	10.4473	8.66804	1.05433	2.40785	1.83455
AT1G20220	ALBA4	Together with other ALBA proteins phase separates into stress granules and processing bodies under heat stress and directly binds to and recruits mRNAs to protect from degradation. Confers thermotolerance through stabilizing HSF messenger RNAs in cytoplasmic granules. protein_coding (ATALBA2) (ATALBA2)	3.85213	4.92362	4.54438	7.87568	2.40571	0.442408
AT2G16950		TRN1 is an importin beta protein that functions as a nuclear import receptor for AtGRP7 and in interacts with AGO1 to affect miRNA loading. protein_coding TRANSPORTIN 1 (TRN1) TRANSPORTIN 1 (TRN1)	3.40347	6.61486	6.18493	4.96467	2.40381	0.432025
AT1G20200		PAM domain (PCI/PINT associated module) protein	1.90002	5.45402	7.25602	6.42532	2.39475	0.884944
AT5G66760		One of two genes in Arabidopsis that encode a flavoprotein subunit of the mitochondrial succinate dehydrogenase complex. The mRNA is cell-to-cell mobile. protein_coding SUCCINATE DEHYDROGENASE 1-1 (SDH1-1) SUCCINATE DEHYDROGENASE 1-1 (SDH1-1)	1.93494	8.40609	2.00523	8.60092	2.38868	1.21843
AT3G46230	HSP17.4	Member of the class I small heat-shock protein (sHSP) family, which accounts for the majority of sHSPs in maturing seeds.Induced by heat, cold, salt, drought and high-light. protein_coding HEAT SHOCK PROTEIN 17.4 (HSP17.4) ARABIDOPSIS THALIANA HEAT SHOCK PROTEIN 17.4 (ATHSP17.4)	2.15737	2.58379	9.19668	6.87489	2.37939	1.03133
AT1G09270		Protein interacts with Agrobacterium proteins VirD2 and VirE2. protein_coding IMPORTIN ALPHA ISOFORM 4 (IMPA-4) IMPORTIN ALPHA ISOFORM 4 (IMPA-4)	3.64619	9.65982	3.61345	3.3371	2.34032	0.728538
AT1G18660		Membrane localized protein of unknown function. Involved in negative regulation of immune response. Mutants have increased resistance to pathogens. protein_coding IAN9-ASSOCIATED PROTEIN1 (IAP1) IAN9-ASSOCIATED PROTEIN1 (IAP1)	4.15507	6.28589	3.87149	5.28059	2.29227	0.321373
AT1G79550		Encodes cytosolic phosphoglycerate kinase (PGK3). Expression studies in PGK mutants showed that PGK1 and PGK3 were down-regulated in pgk3.2 and pgk1.1, respectively. These results indicate that the down-regulation of photosynthetic activity could be a plant strategy when glycolysis is impaired to achieve metabolic adjustment and optimize growth. protein_coding PHOSPHOGLYCERATE KINASE (PGK) PHOSPH…	2.06361	4.82114	6.13277	6.50203	2.28685	0.765022
AT4G26750		Encodes a protein involved in mediating plant responses to pathogenesis. Loss of function mutations have increased susceptibility to bacterial pathogens and are defective in pathogen induced endocytosis and vesicle trafficking. LIP5 physically interacts with SKD1 and that interaction is required for its resistance phenotype. LIP5 is phosphorylated by MPK3 and MPK6, both of which are components of…	4.96323	5.87167	3.58575	5.05374	2.28351	0.299668
AT5G19550		Nitrogen metabolism. Major cytosolic isoenzyme controlling aspartate biosynthesis in the light. The mRNA is cell-to-cell mobile. protein_coding ASPARTATE AMINOTRANSFERASE 2 (ASP2) ASPARTATE AMINOTRANSFERASE 2 (AAT2)	1.12792	2.30614	6.25438	9.5953	2.26931	1.39627
AT1G77590		Encodes major plastidic long chain acyl-CoA synthetase with a slight substrate preference of oleic acid over any of the other fatty acids. protein_coding LONG CHAIN ACYL-COA SYNTHETASE 9 (LACS9) LONG CHAIN ACYL-COA SYNTHETASE 9 (LACS9)	2.86616	4.80796	3.05707	8.50064	2.26542	0.72487
AT1G50920		Putative GTPase involved in HA - and ABA-mediated signaling pathways, particularly during defense respnses to pathogens. Has paralog NOG1-2. protein_coding (NOG1-1) (NOG1-1)	1.52198	4.14082	6.25409	7.23227	2.25921	1.01418
AT5G63600		encodes a protein whose sequence is similar to flavonol synthase protein_coding FLAVONOL SYNTHASE 5 (FLS5) (ATFLS5)	6.45203	6.49583	3.86865	1.93087	2.22862	0.826718
AT1G27090		glycine-rich protein	5.28605	3.71312	3.76007	5.90423	2.22214	0.341375
AT1G25490		One of three genes encoding phosphoprotein phosphatase 2A regulatory subunit A	2.17477	4.10831	7.63322	4.63877	2.21374	0.745183
AT4G02770		Encodes a protein predicted by sequence similarity with spinach PsaD to be photosystem I reaction center subunit II (PsaD1) protein_coding PHOTOSYSTEM I SUBUNIT D-1 (PSAD-1) (PSAD1)	4.08979	3.43692	5.85157	5.17338	2.21348	0.343275
AT5G54160		A caffeic acid/5-hydroxyferulic acid O-methyltransferase. Interacts with 14-4-3 proteins in yeast 2 hybrid assay. AtOMT1 (At5g54160) encodes a flavonol 3?-O-methyltransferase that is highly active towards quercetin and myricetin. The substrate specificity identifies the enzyme as flavonol 3?-methyltransferase which replaces the former annotation of the gene to encode a caffeic acid/5-hydroxyferul…	1.06007	9.79497	6.61396	1.05678	2.21146	1.70558
AT3G54110		Member of Uncoupling protein PUMP2 family. Encodes a mitochondrial uncoupling protein AtUCP1 involved in maintain the redox poise of the mitochondrial electron transport chain to facilitate photosynthetic metabolism. Disruption of UCP1 results in a photosynthetic phenotype. Specifically there is a restriction in photorespiration with a decrease in the rate of oxidation of photorespiratory glycine…	3.56163	6.03316	4.18654	4.59378	2.19968	0.318567
AT3G09260		Encodes beta-glucosidase.The major constituent of ER bodies. One of the most abundant proteins in Arabidopsis seedlings. Exist in an soluble (inactive) and non-soluble (active) form, most probably formed in a polymerization process. Involved in the mutualistic interaction between Arabidopsis and the endophytic fungus Piriformospora indica. protein_coding (PYK10) (PYK10)	4.30078	6.28145	4.06202	3.61334	2.19042	0.34509
AT4G26110		Encodes a member of a small gene family of proteins with similarity to nucleosome assembly proteins.May function in nucleotide excision repair. Loss of function mutations have no obvious visible phenotypes but do seem to affect transcription of NER related genes. The mRNA is cell-to-cell mobile. Plants mutated in three ubiquitously expressed NAP1 genes (NAP1	4.70778	5.65468	3.67709	4.04851	2.17697	0.271031
AT2G15620		Involved in the second step of nitrate assimilation. Its expression is induced by nitrate. The mRNA is cell-to-cell mobile. protein_coding NITRITE REDUCTASE 1 (NIR1) NITRITE REDUCTASE 1 (NIR1)	2.29874	0.786618	10.2549	4.61422	2.16628	1.57119
AT5G27540		Encodes a protein with similarity to GTPases that is localized to the mitochondrion. Involved in embryogenesis, pollen tube growth and required for mitochondrial development. protein_coding MIRO-RELATED GTP-ASE 1 (MIRO1) MIRO-RELATED GTP-ASE 1 (MIRO1)	3.60513	4.189	4.11843	5.91548	2.15608	0.304905
AT5G16760		Encodes a inositol 1,3,4-trisphosphate 5/6-kinase. Catalyzes the phosphorylation of phytic acid (InsP6) to the symmetric InsP7 isomer 5-InsP7. Together with IPK1 modulate crosstalks between SA-dependent immunity and phosphate-starvation responses. protein_coding INOSITOL 1,3,4-TRISPHOSPHATE 5/6 KINASE 1 (ITPK1) ARABIDOPSIS THALIANA INOSITOL 1,3,4-TRISPHOSPHATE 5/6 KINASE 1 (AtITPK1)	1.06007	7.87679	7.67035	1.05678	2.14274	1.66084
AT1G35720	ANN1	Encodes a member of the annexin gene family, a diverse, multigene family of calcium-dependent, membrane-binding proteins. The protein was determined to have peroxidase activity. This activity is thought to be dependent on the presence of post-translational modifications (most likely phosphorylation). The protein was shown to be present as a mixture of monomer and homodimer. The homodimerization s…	3.55088	5.22163	3.16251	5.4942	2.12344	0.397668
AT4G33760		Aminoacyl tRNA synthetase functions in SAM maintenance. protein_coding OKINA KUKI (OKI1) OKINA KUKI (OKI1)	1.06007	8.39825	2.56873	5.26322	2.11189	1.30182
AT3G58610		Acetohydroxy acid isomeroreductase. protein_coding	2.76046	5.25776	4.75652	4.41291	2.1033	0.411786
AT5G20920	EIF2B	protein synthesis initiation factor eIF2 beta protein_coding EUKARYOTIC TRANSLATION INITIATION FACTOR 2 BETA SUBUNIT (EIF2 BETA) EUKARYOTIC TRANSLATION INITIATION FACTOR 2 BETA SUBUNIT (EIF2 BETA)	5.0582	4.25225	4.68346	3.01509	2.08823	0.32931
AT1G29320		Transducin/WD40 repeat-like superfamily protein	3.41173	4.01536	4.71211	4.77094	2.07982	0.227631
AT2G37040		Encodes PAL1, a phenylalanine ammonia-lyase. Arabidopsis has four PALs: AT2G37040 (PAL1), AT3G53260 (PAL2), AT5G04230 (PAL3) and AT3G10340 (PAL4). protein_coding PHE AMMONIA LYASE 1 (pal1) PHE AMMONIA LYASE 1 (pal1)	4.10393	5.20891	3.06468	4.30985	2.06068	0.31663
AT4G17170		member of RAB gene family protein_coding RAB GTPASE HOMOLOG B1C (RABB1C) (AT-RAB2)	4.08959	2.72351	4.1625	5.38275	2.03196	0.406188
AT1G55450		S-adenosyl-L-methionine-dependent methyltransferases superfamily protein	4.03562	3.93605	4.18682	4.05166	2.01883	0.0365978
AT3G02230		RGP1 is a UDP-arabinose mutase that catalyzes the interconversion between the pyranose and furanose forms of UDP-L-arabinose. It appears to be required for proper cell wall formation. rgp1/rgp2 (at5g15650) double mutants have a male gametophyte lethal phenotype. RGP1 fusion proteins can be found in the cytosol and peripherally associated with the Golgi apparatus. The mRNA is cell-to-cell mobile. …	2.07982	4.04678	7.8023	2.25823	2.01678	0.884092
AT5G15650		RGP2 is a UDP-arabinose mutase that catalyzes the interconversion between the pyranose and furanose forms of UDP-L-arabinose. It appears to be required for proper cell wall formation. rgp1(at3g02230)/rgp2 double mutants have a male gametophyte lethal phenotype. RGP2 fusion proteins can be found in the cytosol and peripherally associated with the Golgi apparatus. RGP2 was originally identified as …	4.86249	2.29242	7.74103	1.05678	1.99573	1.26027
AT4G14030		Interacts with RD19c, which is involved in anther development. protein_coding SELENIUM-BINDING PROTEIN 1 (SBP1) (ATSBP1)	1.92371	4.75867	5.95402	3.29968	1.99422	0.711736
AT5G57870	EIFiso4G1	Encodes a putative eukaryotic translation initiation factor The mRNA is cell-to-cell mobile. protein_coding EUKARYOTIC TRANSLATION INITIATION FACTOR ISOFORM 4G1 (eIFiso4G1) EUKARYOTIC TRANSLATION INITIATION FACTOR ISOFORM 4G1 (eIFiso4G1)	6.80947	3.9942	3.95684	1.06686	1.98435	1.13872
AT1G03280		Transcription initiation factor TFIIE subunit alpha protein_coding	5.39948	2.29242	6.98534	1.05678	1.97582	1.24025
AT5G42650		Encodes a member of the cytochrome p450 CYP74 gene family that functions as an allene oxide synthase. This enzyme catalyzes dehydration of the hydroperoxide to an unstable allene oxide in the JA biosynthetic pathway. It shows a dual catalytic activity, the major one being a 13-AOS but also expressing a 9-AOS activity. CFA-Leu, CFA-Val, CFA-Met and CFA-Ala can induce the expression of AOS. protein…	3.28285	2.29242	2.56873	7.40924	1.95914	0.76375
AT5G58290		26S proteasome AAA-ATPase subunit RPT3 (RPT3) mRNA, protein_coding REGULATORY PARTICLE TRIPLE-A ATPASE 3 (RPT3) REGULATORY PARTICLE TRIPLE-A ATPASE 3 (RPT3)	1.5648	3.75396	5.52924	4.50142	1.94011	0.801181
AT3G53260		Encodes phenylalanine lyase. Arabidopsis has four PALs: AT2G37040 (PAL1), AT3G53260 (PAL2), AT5G04230 (PAL3) and AT3G10340 (PAL4). protein_coding PHENYLALANINE AMMONIA-LYASE 2 (PAL2) (ATPAL2)	3.44044	4.50925	2.80006	4.4497	1.92595	0.328867
AT3G29360		Encodes one of four UDP-glucose dehydrogenase UGD) genes. Mutation of this gene in combination with UGD3 leads to swollen plant cell walls and severe developmental defects associated with changes in pectic polysaccharides. protein_coding UDP-GLUCOSE DEHYDROGENASE 2 (UGD2) UDP-GLUCOSE DEHYDROGENASE 2 (UGD2)	2.42263	4.06003	4.94779	3.72297	1.92157	0.434537
AT2G30200		Malonyl-ACP expressed in developing seeds. Loss of function mutants are embryo lethal and over expression in seeds leads to increased seed oil content. protein_coding EMBRYO DEFECTIVE 3147 (EMB3147) (MCAT)	2.55117	4.41009	4.48343	3.3338	1.88543	0.385188
AT2G19730	RPL28A	Ribosomal L28e protein family	2.0132	3.46023	4.0013	5.24796	1.87997	0.58176
AT2G39990	EIF3F	translation initiation factor eIF2 p47 subunit homolog protein_coding EUKARYOTIC TRANSLATION INITIATION FACTOR 2 (EIF2) EUKARYOTIC TRANSLATION INITIATION FACTOR 2 (EIF2)	3.04113	4.0776	3.79796	3.67209	1.86679	0.180626
AT1G62750	CPEFG	Nuclear encoded protein consists of the five domains conserved in EF-G proteins, with two GTP-binding sites in the first domain, and an additional transit peptide at the N-terminus. Localized in chloroplasts. Point mutation results in a delay in the onset of germination. At early developmental stage embryos still contain undifferentiated proplastids. The greening of cotyledons is severely impaire…	2.13512	4.68271	2.50728	5.02827	1.84332	0.625512
AT3G16630		Kinesin-13A localized to entire Golgi stacks. Involved in trichome development. protein_coding (KINESIN-13A) (ATKINESIN-13A)	2.87803	4.36598	2.91769	4.13958	1.83807	0.320879
AT5G14740		Encodes a beta carbonic anhydrase likely to be localized in the cytoplasm. Expression of its mRNA is seen in etiolated seedlings and points to a possible nonphotosynthetic role for this isoform. protein_coding CARBONIC ANHYDRASE 2 (CA2) CARBONIC ANHYDRASE 2 (CA2)	2.39921	6.15125	3.18857	2.46369	1.8281	0.632096
AT4G11380		Part of adaptor protein (AP) complex which mediadates clathrin-dependent trafficking at the trans-Golgi network (TGN) and the plasma membrane, respectively. Required for trafficking to plasma membrane and vacuoles. protein_coding (AP1/2&#946	2.3196	3.56999	4.96655	3.15132	1.80812	0.454493
AT3G02530	CCT6-2	TCP-1/cpn60 chaperonin family protein	1.99887	5.01403	3.63659	3.27217	1.79926	0.549885
AT4G13430		Encodes a methylthioalkylmalate isomerase involved in glucosinolate biosynthesis. protein_coding ISOPROPYL MALATE ISOMERASE LARGE SUBUNIT 1 (IIL1) (ATLEUC1)	1.31211	4.44961	3.22179	4.92729	1.79813	0.868031
AT5G20830		Encodes a protein with sucrose synthase activity (SUS1). protein_coding SUCROSE SYNTHASE 1 (SUS1) SUCROSE SYNTHASE 1 (SUS1)	2.5953	2.64916	3.4937	5.08972	1.78951	0.453732
AT3G09820		Involved in the salvage synthesis of adenylates and methyl recycling protein_coding ADENOSINE KINASE 1 (ADK1) ADENOSINE KINASE 1 (ADK1)	2.69567	4.18798	3.28237	3.64254	1.78749	0.267704
AT3G22590		Encodes PLANT HOMOLOGOUS TO PARAFIBROMIN (PHP), a homolog of human Paf1 Complex (Paf1C) subunit Parafibromin. Human Parafibromin assists in mediating output from the Wnt signaling pathway, and dysfunction of the encoding gene HRPT2 conditions specific cancer-related disease phenotypes. PHP resides in a ~670-kDa protein complex in nuclear extracts, and physically interacts with other known Paf1C-r…	1.06007	2.29242	5.83508	4.51819	1.77671	1.10221
AT1G50480		10-formyltetrahydrofolate synthetase (THFS) mRNA, complete The mRNA is cell-to-cell mobile. protein_coding 10-FORMYLTETRAHYDROFOLATE SYNTHETASE (THFS) 10-FORMYLTETRAHYDROFOLATE SYNTHETASE (THFS)	3.39334	1.85807	1.58067	6.74129	1.76271	0.950442
AT2G28000	CPN60A	Encodes chaperonin-60 alpha, a molecular chaperone involved in Rubisco folding. Mutants display aberrant chloroplast and embryo development. The mRNA is cell-to-cell mobile. protein_coding CHAPERONIN-60ALPHA (CPN60A) CHLOROPLAST CHAPERONIN 60ALPHA (CH-CPN60A)	2.58585	4.3359	3.66457	2.96181	1.76002	0.329521
AT1G02280		Encodes a GTP-binding GTP-ase. Component of the chloroplast protein import machinery. Required for import of POR B into plastids. Toc33 phosphorylation may not play an important role in vivo. protein_coding TRANSLOCON AT THE OUTER ENVELOPE MEMBRANE OF CHLOROPLASTS 33 (TOC33) TRANSLOCON AT THE OUTER ENVELOPE MEMBRANE OF CHLOROPLASTS 33 (TOC33)	1.36028	4.23931	3.9527	3.98718	1.7591	0.789668
AT1G73600		Encodes a S-adenosyl-L-methionine-dependent phosphoethanolamine N-methyltransferase whose expression is responsive to both phosphate (Pi) and phosphite (Phi) in roots. It catalyzes the three sequential P-base methylation of phosphoethanolamine to phosphocholine. Homologous biochemical function to NMT1 (At3g18000). Double mutants of NMT1 and NMT3 are defective in leaf, root, flower, seed, and poll…	2.75158	3.40024	2.96342	4.11711	1.726	0.25548
AT1G50200		Alanyl-tRNA synthetase	2.42298	3.63366	4.67425	2.49541	1.72534	0.455337
AT5G17920		Encodes a cytosolic cobalamin-independent methionine synthase, involved in methionine regeneration via the activated methyl cycle (SAM cycle). The protein undergoes thiolation following treatment with the oxidant tert-butylhydroperoxide. The mRNA is cell-to-cell mobile. protein_coding METHIONINE SYNTHESIS 1 (ATMS1) COBALAMIN-INDEPENDENT METHIONINE SYNTHASE (ATCIMS)	2.14348	3.13919	2.72924	5.1223	1.71526	0.529847
AT2G01690		Homologous to mammalian VAC14s, which is involved in the production of phosphatidylinositol 3,5-bisphosphate. Mutants are male gametophyte lethal. protein_coding (VAC1) (VAC1)	1.92553	3.62281	4.07099	3.48475	1.71194	0.484106
AT3G13330		Encodes a protein that interacts with the 26S proteasome. Mutants are phenotypically indistinguishable from wild type plants under a variety of growth conditions. Protein levels increase upon exposure of seedlings to MG132, a specific, potent, reversible, and cell-permeable proteasome inhibitor. protein_coding PROTEASOME ACTIVATING PROTEIN 200 (PA200) PROTEASOME ACTIVATING PROTEIN 200 (PA200)	1.55131	3.50382	4.46442	3.56649	1.70996	0.669421
ATCG00270		PSII D2 protein protein_coding PHOTOSYSTEM II REACTION CENTER PROTEIN D (PSBD) PHOTOSYSTEM II REACTION CENTER PROTEIN D (PSBD)	3.30812	4.89159	2.2782	2.46325	1.6939	0.499715
AT4G09000	GRF1	Encodes a 14-3-3 gene, designated GRF1 chi (for general regulatory factor1-G-box factor 14-3-3 homolog isoform chi). The major native forms of 14-3-3s are homo- and hetero-dimers, the biological functions of which are to interact physically with specific client proteins and thereby effect a change in the client. As a result, 14-3-3s are involved in a vast array of processes such as the response t…	2.50617	2.7199	3.14836	4.46547	1.68256	0.368224
AT4G26600		S-adenosyl-L-methionine-dependent methyltransferases superfamily protein	3.62559	2.14041	2.74603	4.31497	1.68111	0.445276
AT3G54470		encodes the bi-functional orotate phosphoribosyltransferase/orotidine-5'-phosphate decarboxylase catalyzing the fifth and sixth step in the de novo pyrimidine ribonucleotide biosynthesis protein_coding	1.79463	2.90449	5.07215	3.03985	1.67932	0.612646
AT1G13730	G3BP5	Nuclear transport factor 2 (NTF2) family protein with RNA binding (RRM-RBD-RNP motifs) domain-containing protein	2.42312	4.96713	3.38096	1.95917	1.6702	0.586403
AT5G07440		Encodes the beta-subunit of the glutamate dehydrogenase. The enzyme is almost exclusively found in the mitochondria of stem and leaf companion cells. protein_coding GLUTAMATE DEHYDROGENASE 2 (GDH2) GLUTAMATE DEHYDROGENASE 2 (GDH2)	2.7661	3.08499	2.5939	4.22995	1.66391	0.313127
AT5G61780	TSN2	Involved in the regulation of AtGA20ox3 expression, as well as seed germination. The mRNA is cell-to-cell mobile. protein_coding TUDOR-SN PROTEIN 2 (TUDOR2) TUDOR-SN PROTEIN 2 (TUDOR2)	2.37203	4.12864	2.65076	3.40628	1.6505	0.359867
AT5G02610	RPL35D	Ribosomal L29 family protein	4.74792	1.38663	2.27816	4.12095	1.64774	0.818069
AT4G30530		Encodes a gamma-glutamyl peptidase, outside the GGT family, that can hydrolyze gamma-glutamyl peptide bonds. The mRNA is cell-to-cell mobile. protein_coding GAMMA-GLUTAMYL PEPTIDASE 1 (GGP1) GAMMA-GLUTAMYL PEPTIDASE 1 (GGP1)	2.71279	3.50684	2.24994	3.94824	1.63434	0.365221
AT3G20050	CCT1	Encodes a putative cytoplasmic chaperonin that is similar to mouse Tcp-1 (t complex polypeptide 1). protein_coding T-COMPLEX PROTEIN 1 ALPHA SUBUNIT (TCP-1) T-COMPLEX PROTEIN 1 ALPHA SUBUNIT (ATTCP-1)	1.26942	2.96953	5.29591	2.83107	1.6283	0.846885
AT5G18570		Encodes AtObgC, a plant ortholog of bacterial Obg. AtObgC is a chloroplast-targeting GTPase essential for early embryogenesis. Mutations in this locus result in embryo lethality. The protein is dually localized in the stroma and the inner envelope membrane and is involved in thylakoid membrane biogenesis and functions primarily in plastid ribosome biogenesis during chloroplast development. protei…	2.2627	3.96734	4.47055	1.61506	1.62242	0.690801
AT3G11130		CHC1 heavy chain subunit of clathrin. Involved in vesicle mediated trafficking. Mutants show reduced rates of endocytosis and defects clathrin mediated exocytosis. Mutants also have increased dehydration tolerance which may be related to the overall slower stomatal aperture dynamics. Overall growth is affected. protein_coding CLATHRIN HEAVY CHAIN 1 (CHC1) HOT ABA DEFICIENCY SUPPRESSOR 1 (HAS1)	1.70435	3.62238	3.22502	3.69282	1.61407	0.527657
AT5G35970		P-loop containing nucleoside triphosphate hydrolases superfamily protein	2.52894	1.71463	4.40688	3.52862	1.60633	0.593635
AT1G64550		Encodes a member of GCN subfamily. Predicted to be involved in stress-associated protein translation control. The mutant is affected in MAMP ((microbe-associated molecular patterns)-induced stomatal closure, but not other MAMP-induced responses in the leaves. Arabidopsis has five ABCF proteins, which are all closely related by sequence to yeast GCN20. None of these five are individually required …	1.59532	2.68889	1.3986	6.49216	1.60585	1.00477
AT3G59770		Encodes a phosphoinositide phosphatase. The sac9 null mutant accumulates elevated levels of PtdIns(4,5)P2 and Ins(1,4,5)P3. The mutant plants have characteristics of constitutive stress responses. protein_coding SUPPRESSOR OF ACTIN 9 (SAC9) MURUS 11 (MUR11)	2.96669	4.47476	1.93957	2.62213	1.58534	0.499802
AT1G29900		Encodes carbamoyl phosphate synthetase (CPS) large subunit (CARB), also named as VEN3. Heterologous expression of the Arabidopsis VEN3 and VEN6 genes in a CPS-deficient Escherichia coli strain fully restored bacterial growth in minimal medium, demonstrating the enzymatic activity of the VEN3 and VEN6 proteins. protein_coding CARBAMOYL PHOSPHATE SYNTHETASE B (CARB) CARBAMOYL PHOSPHATE SYNTHETASE B…	1.84109	2.89121	3.01934	4.22619	1.5823	0.492409
AT4G22690		member of CYP706A The mRNA is cell-to-cell mobile. protein_coding CYTOCHROME P450, FAMILY 706, SUBFAMILY A, POLYPEPTIDE 1 (CYP706A1) CYTOCHROME P450, FAMILY 706, SUBFAMILY A, POLYPEPTIDE 1 (CYP706A1)	1.73166	3.2975	2.71391	4.20741	1.579	0.542117
AT1G70730		Encodes a cytosolic phosphoglucomutase (PGM). Two Arabidopsis PGM proteins (AT1G70730/PGM2 and AT1G23190/PGM3) have high sequence similarities and redundant functions. Mature plants possessing a single cPGM allele had a major reduction in cPGM activity. Whereas pgm2 and pgm3 single mutants are undistinguishable from the wild type, loss of both PGM2 and PGM3 severely impairs male and female gameto…	1.63338	2.91	4.93933	2.42541	1.57387	0.662867
AT1G55490	CPN60B	encodes the beta subunit of the chloroplast chaperonin 60, a homologue of bacterial GroEL. Mutants in this gene develops lesions on its leaves, expresses systemic acquired resistance (SAR) and develops accelerated cell death to heat shock stress. The protein has molecular chaperone activity for suppressing protein aggregation in vitro. protein_coding CHAPERONIN 60 BETA (CPN60B) (CPNB1)	1.82503	2.92469	3.83144	3.29338	1.5698	0.462044
AT1G04710		EC2.3.1.16 thiolase. Its transcript levels change after inducing MUTE expression in a mute background. protein_coding PEROXISOMAL 3-KETOACYL-COA THIOLASE 4 (PKT4) PEROXISOMAL 3-KETOACYL-COA THIOLASE 4 (PKT4)	2.00416	2.68749	3.37477	3.76121	1.56409	0.401737
AT5G13420		Transaldolase which contributes to reactive oxygen species homeostasis in response to Glc during early seedling growth. protein_coding TRANSALDOLASE 2 (TRA2) GLC-HYPERSENSITIVE MUTANT 2 (GSM2)	1.20476	3.57825	5.16133	1.81411	1.55563	0.945878
AT5G05010		clathrin adaptor complexes medium subunit family protein	1.35689	0.950464	0.855517	8.50929	1.545	1.5473
AT2G46240	BAG6	A member of Arabidopsis BAG (Bcl-2-associated athanogene) proteins, plant homologs of mammalian regulators of apoptosis. Expression of BAG6 in leaves was strongly induced by heat stress. Knockout mutants exhibited enhanced susceptibility to fungal pathogen Botrytis cinerea. Plant BAG proteins are multi-functional and remarkably similar to their animal counterparts, as they regulate apoptotic-like…	2.39672	2.43115	3.66723	3.16467	1.54347	0.299916
AT3G03960	CCT8	TCP-1/cpn60 chaperonin family protein	1.40392	4.90704	3.00671	2.20392	1.52627	0.759584
AT2G03270		DNA-binding protein	2.48813	2.716	3.1719	3.12104	1.52319	0.167446
AT3G45140		Chloroplast lipoxygenase required for wound-induced jasmonic acid accumulation in Arabidopsis.Mutants are resistant to Staphylococcus aureus and accumulate salicylic acid upon infection. The mRNA is cell-to-cell mobile. protein_coding LIPOXYGENASE 2 (LOX2) LIPOXYGENASE 2 (LOX2)	1.80222	2.99203	3.56784	3.12467	1.5219	0.432143
AT3G22890		encodes ATP sulfurylase, the first enzyme in the sulfate assimilation pathway of Arabidopsis. It may also participate in selenium metabolism. The mRNA is cell-to-cell mobile. protein_coding ATP SULFURYLASE 1 (APS1) ATP SULFURYLASE 1 (APS1)	2.52731	2.69071	2.2643	3.99498	1.52071	0.356807
AT2G32480		Metalloprotease essential for plastid development. Located in the inner membrane of chloroplasts. protein_coding ARABIDOPSIS SERIN PROTEASE (ARASP) ARABIDOPSIS SERIN PROTEASE (ARASP)	1.9849	2.60832	3.11389	3.76429	1.51997	0.392659
AT1G13440		The expression level of GAPC-2 is upregulated in Arabidopsis seedlings exposed to cadmium. protein_coding GLYCERALDEHYDE-3-PHOSPHATE DEHYDROGENASE C2 (GAPC2) GLYCERALDEHYDE-3-PHOSPHATE DEHYDROGENASE C-2 (GAPC-2)	2.41405	2.91393	3.54129	2.5632	1.51507	0.244547
AT3G23990	CPN60	mitochondrial chaperonin HSP. assist in rapid assembly of the oligomeric protein structures in the mitochondria. protein_coding HEAT SHOCK PROTEIN 60 (HSP60) HEAT SHOCK PROTEIN 60 (HSP60)	2.34055	3.90262	1.7523	3.40988	1.51164	0.525042
AT1G29880		glycyl-tRNA synthetase / glycine-tRNA ligase	1.67603	3.14681	4.36769	2.14647	1.50297	0.608383
AT3G54050		Encodes a chloroplastic fructose 1,6-bisphosphate phosphatase. also known as HCEF1 (High Cyclic Electron Flow 1). hcef1 mutants have constitutively elevated electron flow (CEFI) and plants with antisense suppression of this enzyme have higher levels of net leaf photosynthesis and increased sucrose biosynthesis. The mRNA is cell-to-cell mobile. protein_coding HIGH CYCLIC ELECTRON FLOW 1 (HCEF1) HI…	1.6984	2.89968	3.48585	3.19141	1.4951	0.46598
AT5G56350		Pyruvate kinase family protein	2.75881	2.81672	3.18474	2.50663	1.49402	0.141995
AT4G33360		Encodes an NAD+-dependent dehydrogenase that oxidizes farnesol more efficiently than other prenyl alcohol substrates. protein_coding FARNESOL DEHYDROGENASE (FLDH) FARNESOL DEHYDROGENASE (FLDH)	1.4918	3.12343	2.85412	3.73585	1.4861	0.57743
AT2G44640		TRIGALACTOSYLDIACYLGLYCEROL-like protein	1.96929	1.90859	3.53696	3.6646	1.46981	0.516321
AT5G51820		Encodes a plastid isoform of the enzyme phosphoglucomutase involved in controlling photosynthetic carbon flow. Effective petiole movement against the direction of the gravity requires functional PGM activity that is required for full development of amyloplasts. protein_coding PHOSPHOGLUCOMUTASE (PGM) PHOSPHOGLUCOMUTASE (PGM)	1.89969	3.41947	3.25419	2.46055	1.46387	0.393131
AT1G76810	EIF5B1	Functions in 18S rRNA maturation at the late 40S assembly stage as part of a regulatory crosstalk among ribosome biogenesis, messenger RNA (mRNA) translation initiation, and siRNA biogenesis in plants. protein_coding (EIF5B1) (EIF5B1)	1.30798	3.90516	3.10678	2.6643	1.45736	0.680915
AT4G17090		Encodes a beta-amylase targeted to the chloroplast. Transgenic BMY8 RNAi lines fail to accumulate maltose during cold shock suggesting that maltose accumulation coincides with BMY8 expression. Apart from maltose, the sugar content of the RNAi lines were similar to wildtype (glucose and sucrose unaffected).BAM3 activity declines 2 and 4 days after start of cold stress despite an increase in transc…	2.26523	3.47408	2.35685	2.85596	1.45314	0.283686
ATCG00490		large subunit of RUBISCO. Protein is tyrosine-phosphorylated and its phosphorylation state is modulated in response to ABA in Arabidopsis thaliana seeds. protein_coding (RBCL) (RBCL)	1.83438	2.45245	3.77875	2.85222	1.44861	0.434856
AT1G06410		Encodes an enzyme putatively involved in trehalose biosynthesis. Though the protein has both trehalose-6-phosphate synthase (TPS)-like and trehalose-6-phosphate phosphatase (TPP)-like domains, neither activity has been detected in enzymatic assays nor has the protein been able to complement yeast TPS or TPP mutants. protein_coding TREHALOSE-PHOSPHATASE/SYNTHASE 7 (TPS7) TREHALOSE-PHOSPHATASE/SYNT…	1.24667	2.6905	1.73727	5.21216	1.44448	0.891668
AT5G11200	UAP56B	One of two genes (AT5G11200, UAP56b and AT5G11170, UAP56a) encoding an ATP-dependent RNA helicase that localizes predominantly to euchromatic regions of Arabidopsis nuclei, and associates with genes transcribed by RNA polymerase II independently from the presence of introns. It is not detected at non-transcribed loci. It interacts with ssRNA, dsRNA and dsDNA, but not with ssDNA. Its ATPase activi…	0.891098	4.45355	1.71215	3.81454	1.44246	1.07876
AT1G05010		Encodes 1-aminocyclopropane-1-carboxylate oxidase protein_coding ETHYLENE-FORMING ENZYME (EFE) ETHYLENE-FORMING ENZYME (EFE)	2.25884	3.69662	3.00441	1.90139	1.44112	0.426337
AT5G50920		Encodes a protein that is similar to ATP-dependent Clp protease ATP-binding subunit / ClpC. Involved in protein import into the chloroplast. May provide ATP source that drives the TIC (Translocon at the Inner envelope membrane of Chloroplasts) translocation machinery. Association of Hsp93 with the inner envelope membrane through its N domain is important for the functions of Hsp93 in vivo. protei…	1.67349	3.42654	2.92461	2.63738	1.41441	0.443972
AT1G12050		Encodes a fumarylacetoacetase that converts fumarylacetoacetate to acetoacetate and fumarate and is likely to be involved in tyrosine catabolism. protein_coding FUMARYLACETOACETATE HYDROLASE (FAH) FUMARYLACETOACETATE HYDROLASE (FAH)	2.17833	3.97849	1.93167	2.55492	1.41189	0.456041
AT1G24020		MLP-like protein 423	2.19	3.47366	2.10651	2.87217	1.41175	0.340971
AT1G53240		mMDH1 encodes a mitochrondrial malate dehydrogenase. It is expressed at higher levels than the other mitochrondrial isoform mMDH2 (At3G15020) according to transcript and proteomic analyses. protein_coding MITOCHONDRIAL MALATE DEHYDROGENASE 1 (mMDH1) MITOCHONDRIAL MALATE DEHYDROGENASE 1 (mMDH1)	2.40952	3.31439	2.81682	2.07255	1.4078	0.291462
ATCG00130		ATPase F subunit. protein_coding (ATPF) (ATPF)	1.60924	1.96064	2.65025	4.38086	1.40613	0.628952
AT1G49760	PAB8	polyadenylate-binding protein, putative / PABP, putative, similar to poly(A)-binding protein GB:AAF66825 GI:7673359 from (Nicotiana tabacum). Highly and ubiquitously expressed. Member of the class II PABP family. protein_coding POLY(A) BINDING PROTEIN 8 (PAB8) POLY(A) BINDING PROTEIN 8 (PAB8)	2.23874	2.94682	2.37268	2.97946	1.39749	0.212169
AT2G04030	HSP90.5	Encodes a chloroplast-targeted 90-kDa heat shock protein located in the stroma involved in red-light mediated deetiolation response and crucial for protein import into the chloroplast stroma. Mutants are resistant to chlorate, have elongated hypocotyls in light, and affect the expression of NR2, CAB, and RBCS but NOT NR1 and NiR. protein_coding (CR88) (CR88)	1.22225	3.00593	3.46205	2.84309	1.39689	0.680307
AT1G48630		Encodes a protein with similarity to mammalian RACKs. RACKs function to shuttle activated protein kinase C to different subcellular sites and may also function as a scaffold through physical interactions with other proteins. RACK1B has no phenotype on its own and probably acts redundantly with RACK1A and RACK1C. protein_coding RECEPTOR FOR ACTIVATED C KINASE 1B (RACK1B_AT) RECEPTOR FOR ACTIVATED …	1.80561	2.7854	2.2066	3.71924	1.39463	0.448693
AT1G74910		KONJAC1 is imilar to sugar pyrophosphorylases but has an insertion of 2 AA in the pyrophosphorylase consensus motif that is highly conserved in GMPPs. It lacks GDP-mannose pyrophosphorylase activity but can simulate the GDP-mannose pyrophosphorylase activity of VTC1. protein_coding KONJAC 1 (KJC1) KONJAC 1 (KJC1)	2.78156	2.39592	2.73733	2.54491	1.38677	0.0995499
AT5G38410		Encodes a member of the Rubisco small subunit (RBCS) multigene family: RBCS1A (At1g67090), RBCS1B (At5g38430), RBCS2B (At5g38420), and RBCS3B (At5g38410). Functions to yield sufficient Rubisco content for leaf photosynthetic capacity. protein_coding RUBISCO SMALL SUBUNIT 3B (RBCS3B) RUBISCO SMALL SUBUNIT 3B (RBCS3B)	1.78185	2.63275	2.57438	3.31444	1.36505	0.370249
AT3G16640		Encodes a protein homologous to translationally controlled tumor protein (TCTP) from Drosophila. In flies, TCTP functions guanine nucleotide exchange factor in the TOR signaling pathway. TCTP is expressed throughout the plant with highest levels seen in meristematic regions of the shoot and root. Loss of function alleles are not transmitted through the male gametophyte due to defects in pollen tu…	3.12678	3.03469	1.26592	2.86552	1.36358	0.626261
AT1G76680		Encodes a member of an alpha/beta barrel fold family of FMN-containing oxidoreductases. One of the closely related 12-oxophytodienoic acid reductases. This enzyme is not expected to participate in jasmonic acid biosynthesis because during in vitro assays, it shows very little activity with the naturally occurring OPDA isomer. Shows activity towards 2,4,6-trinitrotoluene. Expressed predominately i…	2.18862	1.73129	3.26176	3.09905	1.36187	0.432394
ATCG00020		Encodes chlorophyll binding protein D1, a part of the photosystem II reaction center core protein_coding PHOTOSYSTEM II REACTION CENTER PROTEIN A (PSBA) PHOTOSYSTEM II REACTION CENTER PROTEIN A (PSBA)	2.62617	4.21946	1.58186	1.83409	1.35918	0.630135
AT4G13930		Encodes a serine hydroxymethyltransferase maximally expressed in root	0.553373	2.00164	3.92641	3.77725	1.35877	1.31965
AT3G06580		Encodes a protein with galactose kinase activity. The gene was shown to complement the yeast Agal1 mutant defective in the galactokinase gene GAL1. protein_coding (GALK) GALACTOSE KINASE 1 (GAL1)	1.41689	2.58737	3.31363	2.82396	1.34225	0.535693
AT5G59880		Encodes actin depolymerizing factor 3 (ADF3). protein_coding ACTIN DEPOLYMERIZING FACTOR 3 (ADF3) ACTIN DEPOLYMERIZING FACTOR 3 (ADF3)	2.69232	2.50631	1.92905	2.98882	1.33864	0.269398
AT2G40590	RPS26A	Ribosomal protein S26e family protein	2.0498	2.99375	4.22295	0.846247	1.3381	0.998422
AT3G09500	RPL35A	Ribosomal L29 family protein	1.98863	2.41272	2.17553	3.44991	1.32579	0.34847
AT1G37130		Identified as a mutant resistant to chlorate. Encodes nitrate reductase structural gene. Involved in nitrate assimilation. Has nitrate reductase activity. Up-regulated by the fungus P. indica. Binds transcription factor At2g35940. The mRNA is cell-to-cell mobile. protein_coding NITRATE REDUCTASE 2 (NIA2) CHLORATE RESISTANT 3 (CHL3)	2.23074	2.63602	2.94935	2.15349	1.31754	0.21215
AT1G76010	ALBA5	Together with other ALBA proteins phase separates into stress granules and processing bodies under heat stress and directly binds to and recruits mRNAs to protect from degradation. Confers thermotolerance through stabilizing HSF messenger RNAs in cytoplasmic granules. protein_coding (ALBA1) (ATALBA1)	1.73737	2.30932	1.92108	3.9938	1.31637	0.535531
AT4G27560		Encodes a UDP-glycosyltransferase that contributes to cold, salt and drought stress tolerance via modulating anthocyanin accumulation. protein_coding (UGT79B2) (UGT79B2)	0.304741	0.659007	2.58113	6.31046	1.30091	1.95833
AT3G04120		encodes cytosolic GADPH (C subunit) involved in the glycolytic pathway but also interacts with H2O2 potentially placing it in a signalling cascade induced by ROS. The mRNA is cell-to-cell mobile. protein_coding GLYCERALDEHYDE-3-PHOSPHATE DEHYDROGENASE C SUBUNIT 1 (GAPC1) (GAPC-1)	1.99687	2.9647	3.14067	1.73779	1.29866	0.420507
AT4G29410	RPL28C	Ribosomal L28e protein family	1.66175	2.23046	2.86888	3.01783	1.28968	0.394691
AT4G24830		arginosuccinate synthase family	1.13473	2.34579	2.53705	3.70752	1.28171	0.713633
AT4G39980		Encodes a 2-deoxy-D-arabino-heptulosonate 7-phosphate (DAHP) synthase, which catalyzes the first committed step in aromatic amino acid biosynthesis. Gene expression is induced by wounding and pathogenic bacteria Pseudomonas syringae. The mRNA is cell-to-cell mobile. protein_coding 3-DEOXY-D-ARABINO-HEPTULOSONATE 7-PHOSPHATE SYNTHASE 1 (DHS1) 3-DEOXY-D-ARABINO-HEPTULOSONATE 7-PHOSPHATE SYNTHASE 1 …	1.76432	1.98176	4.16291	1.76196	1.27366	0.596933
AT5G66420		TIM-barrel signal transduction protein	1.16529	1.9434	4.64391	1.81095	1.25755	0.834831
AT4G34090		cyclin delta-3	3.10957	2.51477	2.05676	1.8818	1.25745	0.322755
AT5G48240		Rrp15p protein	2.20171	1.72846	2.4356	3.1746	1.25405	0.363101
AT2G21960		Membrane protein (ECM1), contains protease domain, located in chloroplast. protein_coding	1.27771	2.74526	2.38321	3.12664	1.2529	0.571795
AT1G03475		Encodes coproporphyrinogen III oxidase, a key enzyme in the biosynthetic pathway of chlorophyll and heme, a tetrapyrrole pathway. Mutants express cytological and molecular markers associated with the defense responses, usually activated by pathogen infection. protein_coding LESION INITIATION 2 (LIN2) LESION INITIATION 2 (LIN2)	2.37597	1.34052	2.98711	2.80027	1.24851	0.526106
AT1G48610		AT hook motif-containing protein	1.86791	1.55079	4.39613	1.68107	1.24731	0.696212
AT2G43910		HARMLESS TO OZONE LAYER 1	2.4502	2.37637	2.26162	2.39662	1.24562	0.0487842
AT3G59410		Encodes an eIF2alpha kinase that can bind uncharged tRNA via its C-terminus and can phosphorylate both eIF2alpha homologues in Arabidopsis. protein_coding GENERAL CONTROL NON-DEREPRESSIBLE 2 (GCN2) ARABIDOPSIS THALIANA GENERAL CONTROL NON-DEREPRESSIBLE 2 (ATGCN2)	2.45705	2.68084	2.44949	1.85962	1.23986	0.229268
AT3G62240		RING/U-box superfamily protein	2.5695	2.66193	1.97981	2.22236	1.23781	0.197047
AT2G44060		Late embryogenesis abundant protein, group 2	2.31659	2.47241	1.49918	3.13795	1.23667	0.444359
AT3G03270		HRU1 is a hypoxia induced universal stress protein. It exists as two splice variants with AT3G03270.2 , which contains a putative dimerization domain, the predominant transcript found under anoxia. It is induced by RAP2.12. Subcellular localization is dynamic	1.12757	2.37681	3.54629	2.36377	1.23488	0.689583
AT4G21660		proline-rich spliceosome-associated (PSP) family protein	1.25402	1.62477	3.64849	2.87182	1.23252	0.712919
AT1G09130		ATP-dependent caseinolytic (Clp) protease/crotonase family protein	1.58926	2.53364	3.45894	1.79808	1.22958	0.506678
AT4G33010		Glycine decarboxylase P-protein 1, catalyzes the degradation of glycine. protein_coding GLYCINE DECARBOXYLASE P-PROTEIN 1 (GLDP1) GLYCINE DECARBOXYLASE P-PROTEIN 1 (AtGLDP1)	2.2568	2.95423	1.93756	2.17225	1.22046	0.257663
AT4G33510		Enzyme catalyzing the first committed step in aromatic amino acid biosynthesis The mRNA is cell-to-cell mobile. protein_coding 3-DEOXY-D-ARABINO-HEPTULOSONATE 7-PHOSPHATE SYNTHASE (DHS2) 3-DEOXY-D-ARABINO-HEPTULOSONATE 7-PHOSPHATE SYNTHASE (DHS2)	1.64001	2.31499	3.06242	2.28648	1.21784	0.36854
AT4G02520		Encodes glutathione transferase belonging to the phi class of GSTs. Naming convention according to Wagner et al. (2002). The expression of this gene is upregulated by herbicide safeners such as benoxacor and fenclorim. protein_coding GLUTATHIONE S-TRANSFERASE PHI 2 (GSTF2) GLUTATHIONE S-TRANSFERASE PHI 2 (ATGSTF2)	2.30844	2.74172	1.94293	2.30748	1.21732	0.202836
AT3G02360		6-phosphogluconate dehydrogenase family protein	1.693	1.89664	2.83893	2.84204	1.21266	0.389509
AT2G39390	RPL35B	Ribosomal L29 family protein	1.9257	2.32587	1.99405	3.00177	1.20905	0.291532
AT3G09200	RPP0B	Ribosomal protein L10 family protein	2.12023	2.78301	1.72064	2.58482	1.203	0.311417
AT4G34450		Member of the Coat Protein I (COPI) complex is a seven-subunit coatomer complex consisting of the &#945	1.61618	2.61421	2.24371	2.71765	1.20034	0.341041
AT4G24280	HSP70-6	Involved in protein import into chloroplasts during early developmental stages. The mRNA is cell-to-cell mobile. protein_coding CHLOROPLAST HEAT SHOCK PROTEIN 70-1 (cpHsc70-1) CHLOROPLAST HEAT SHOCK PROTEIN 70-1 (cpHsc70-1)	2.25539	2.09832	2.45266	2.26879	1.18192	0.0919987
AT1G53310		Encodes one of four Arabidopsis phosphoenolpyruvate carboxylase proteins.Plays an important role in carbon and nitrogen metabolism. protein_coding PHOSPHOENOLPYRUVATE CARBOXYLASE 1 (PPC1) PHOSPHOENOLPYRUVATE CARBOXYLASE 1 (ATPPC1)	1.52417	2.29606	3.15402	2.09645	1.18121	0.431658
AT5G43940		Encodes a glutathione-dependent formaldehyde dehydrogenase (also known as class III type alcohol dehydrogenase) reduces S-nitrosoglutathione (GSNO), the condensation product of glutathione and NO, that is a naturally occurring NO reservoir and also a reactive nitrogen intermediate. Gene expression is reduced by wounding and induced by salicylic acid. Is required for the acclimation of plants to h…	1.12168	2.42403	2.26452	3.24784	1.1792	0.650277
AT2G32080		similar to the conserved animal nuclear protein PUR alpha which was implicated in the control of gene transcription and DNA replication protein_coding PURIN-RICH ALPHA 1 (PUR ALPHA-1) PURIN-RICH ALPHA 1 (PUR ALPHA-1)	1.41755	3.79285	2.10406	1.70206	1.17257	0.616638
AT2G40730		kinase family with ARM repeat domain-containing protein	1.52797	1.54576	4.40531	1.52565	1.17068	0.761441
AT1G18080		Encodes the Arabidopsis thaliana homolog of the tobacco WD-40 repeat ArcA gene. It is a scaffold protein that acts downstream of and is phosphorylated by WNK8 in the glucose responsiveness and flowering pathways . Knockout mutants show insensitivity to gibberellin in GA-induced seed germination. protein_coding (ATARCA) (ATARCA)	2.7827	2.21897	1.52961	2.46104	1.16869	0.372437
AT1G12920	ERF1-2	Encodes a eukaryotic release factor one homolog. protein_coding EUKARYOTIC RELEASE FACTOR 1-2 (ERF1-2) EUKARYOTIC RELEASE FACTOR 1-2 (ERF1-2)	1.76381	2.3698	2.37026	2.48623	1.16834	0.22696
AT3G09440	HSP70-3	Heat shock protein 70 isoform. protein_coding HEAT SHOCK PROTEIN 70-3 (HSP70-3) HEAT SHOCK PROTEIN 70-3 (HSP70-3)	1.36874	2.12509	2.44621	3.02367	1.16409	0.48353
AT3G13920	EIF4A-1	eukaryotic translation initiation factor 4A-1 protein_coding	1.47209	2.65181	2.2469	2.54604	1.15653	0.388481
AT5G35790		Encodes a plastidic glucose-6-phosphate dehydrogenase that is sensitive to reduction by DTT and whose mRNA is more prevalent in developing organs but absent in the root. protein_coding GLUCOSE-6-PHOSPHATE DEHYDROGENASE 1 (G6PD1) GLUCOSE-6-PHOSPHATE DEHYDROGENASE 1 (G6PD1)	0.576851	3.48848	3.38936	1.44793	1.15423	1.22974
AT4G15550		UDP-glucose:indole-3-acetate beta-D-glucosyltransferase protein_coding INDOLE-3-ACETATE BETA-D-GLUCOSYLTRANSFERASE (IAGLU) INDOLE-3-ACETATE BETA-D-GLUCOSYLTRANSFERASE (IAGLU)	1.44448	2.59024	2.69286	2.15089	1.15031	0.411036
AT1G14510		Encodes a member of the Alfin1-like family of nuclear-localized PHD (plant homeodomain) domain containing proteins. All AL proteins except AL3 bind to di- or trimethylated histone H3 (H3K4me3/2). Members of this family include: AT5G05610 (AL1), AT3G11200 (AL2), AT3G42790 (AL3), AT5G26210 (AL4), AT5G20510 (AL5), AT2G02470 (AL6), AT1G14510 (AL7). protein_coding ALFIN-LIKE 7 (AL7) ALFIN-LIKE 7 (AL7)	2.7034	1.54287	1.01703	3.58078	1.14471	0.813574
AT3G44890	RPL9	Plastid ribosomal protein CL9 The mRNA is cell-to-cell mobile. protein_coding RIBOSOMAL PROTEIN L9 (RPL9) RIBOSOMAL PROTEIN BL9C (BL9C)	1.55312	1.79788	2.26573	3.20244	1.14064	0.455113
AT4G16630		DEA(D/H)-box RNA helicase family protein	1.09967	1.85657	2.73167	3.12894	1.14026	0.676131
ATCG00680		encodes for CP47, subunit of the photosystem II reaction center. protein_coding PHOTOSYSTEM II REACTION CENTER PROTEIN B (PSBB) PHOTOSYSTEM II REACTION CENTER PROTEIN B (PSBB)	2.07721	3.25244	1.69604	1.75193	1.13383	0.432592
AT2G19540		Transducin family protein / WD-40 repeat family protein	2.27183	1.3649	2.51963	2.58879	1.12848	0.431533
AT5G13030		Chloroplast localized homolog of SELO. Loss of function mutants have reduced production of reactive oxygen species (ROS) and higher ROS scavenging. protein_coding SELENOPROTEIN O (SELO) SELENOPROTEIN O (SELO)	1.42668	1.9384	1.83224	3.54512	1.12804	0.55694
AT1G54520		FLAP1 is a chloroplast membrane protein of unknown function. When grown in variable light mutants have reduced chloroplast number and size. NPQ is increased relative to wild type under low light. protein_coding FLUCTUATING-LIGHT- ACCLIMATION PROTEIN1 (FLAP1) FLUCTUATING-LIGHT- ACCLIMATION PROTEIN1 (FLAP1)	3.25558	2.79765	1.30684	1.37518	1.12685	0.682442
AT5G07350	TSN1	RNA binding protein with nuclease activity essential for stress response. Involved in mechanisms acting on mRNAs entering the secretory pathway. Functionally redundant with TSN2. protein_coding TUDOR-SN PROTEIN 1 (TUDOR1) TUDOR-SN PROTEIN 1 (TUDOR1)	1.70869	1.48843	2.20189	3.32235	1.12455	0.508845
AT5G52920		encodes a dominant chloroplast pyruvate kinase beta subunit. Important for seed oil biosynthesis. Ubiquitously expressed, with significantly increased expression in maturing seeds. The mutant plant has wrinkled seeds, with a 50-70% reduction in seed fatty acid content. The mRNA is cell-to-cell mobile. protein_coding PLASTIDIC PYRUVATE KINASE BETA SUBUNIT 1 (PKP-BETA1) PLASTIDIAL PYRUVATE KINASE 1…	2.17027	1.80791	2.18226	2.52065	1.11788	0.196426
AT5G17020		Encodes a member of the exportin protein family (XPO1A) which functions as receptors for nuclear export. Binds to a variety of proteins having leucine rich export signals.Along with XPO1B involved with development of the male and female gametophytes. Sensitive to heat and oxidative stress. protein_coding EXPORTIN 1A (XPO1A) EXPORTIN 1A (XPO1A)	1.34136	1.93173	3.3264	2.07634	1.117	0.538433
AT2G04940		scramblase-like protein	2.59195	1.59907	1.9216	2.55311	1.11532	0.337439
AT4G34200		Encodes a 3-phosphoglycerate dehydrogenase that is essential for embryo and pollen development. protein_coding EMBRYO SAC DEVELOPMENT ARREST 9 (EDA9) PHOSPHOGLYCERATE DEHYDROGENASE 1 (PGDH1)	1.37677	2.20394	2.34271	2.72999	1.11327	0.425843
AT5G64960	CDKC2	Encodes CDKC	1.7585	1.97079	2.09593	2.79656	1.10799	0.285049
AT4G24340		Phosphorylase superfamily protein	1.81995	2.55608	1.80943	2.42572	1.10621	0.265356
AT5G49910		Stromal heat shock protein involved in protein import into chloroplast. The mRNA is cell-to-cell mobile. protein_coding CHLOROPLAST HEAT SHOCK PROTEIN 70-2 (cpHsc70-2) CHLOROPLAST HEAT SHOCK PROTEIN 70-2 (CPHSC70-2EAT SHOCK PROTEIN 70-2)	1.78048	2.3365	2.11641	2.37611	1.10593	0.191067
AT1G35250		Thioesterase superfamily protein	1.24144	2.05861	1.99329	3.31358	1.1055	0.578545
AT2G46280		Encodes a homolog of mammalian TGF-beta receptor interacting protein. Co-immunoprecipitates with BRI1 and can be phosphorylated in vitro by BRI1 at specific sites (Thr-14, Thr-89, and either Thr-197 or Ser-198). May therefore be a cytoplasmic BRI1 substrate and involved in brassinosteroid regulated plant growth and development.The encoded protein has two DWD motifs. It can bind to DDB1a in Y2H as…	1.71375	2.40326	1.72834	2.71659	1.09794	0.337018
AT4G00670		Remorin family protein	1.29542	2.13738	2.58799	2.52874	1.09585	0.464228
AT1G64190		6-phosphogluconate dehydrogenase family protein	1.90734	2.51661	2.56782	1.55308	1.09505	0.346869
AT4G28360		Ribosomal protein L22p/L17e family protein	0.583215	3.07829	2.02335	2.82227	1.08867	1.10936
AT5G21326		Ca2+regulated serine-threonine protein kinase family protein	1.64263	2.72319	2.00366	2.12316	1.08621	0.300409
AT2G39800	P5CS1	encodes a delta1-pyrroline-5-carboxylate synthase that catalyzes the rate-limiting enzyme in the biosynthesis of proline. Gene is expressed in reproductive organs and tissues under non-stress conditions but in the whole plant under water-limiting condition. Expression is also induced by abscisic acid and salt stress in a light-dependent manner. encodes a delta1-pyrroline-5-carboxylate synthase th…	1.38826	2.4579	2.2186	2.42747	1.08614	0.390048
AT1G24510		TCP-1/cpn60 chaperonin family protein	1.5521	2.05403	2.41422	2.46462	1.08491	0.308087
AT5G22770		AP-2 complex subunit alpha-1. Part of endomembrane trafficking system. protein_coding ALPHA-ADAPTIN (alpha-ADR) ALPHA-ADAPTIN (alpha-ADR)	0.870349	1.88697	2.90408	2.81487	1.08343	0.809212
AT4G37870		Encodes a phosphoenolpyruvate carboxykinase that localizes to the cytosol. protein_coding PHOSPHOENOLPYRUVATE CARBOXYKINASE 1 (PCK1) PHOSPHOENOLPYRUVATE CARBOXYKINASE (PEPCK)	2.37701	1.40822	2.51279	2.16435	1.08106	0.379025
AT2G40290	EIF2A	Encodes an eIF2alpha homolog that can be phosphorylated by GCN2 in vitro. protein_coding	1.43841	2.66844	2.24887	2.0493	1.07125	0.375852
AT4G27440		light-dependent NADPH:protochlorophyllide oxidoreductase B The mRNA is cell-to-cell mobile. protein_coding PROTOCHLOROPHYLLIDE OXIDOREDUCTASE B (PORB) PROTOCHLOROPHYLLIDE OXIDOREDUCTASE B (PORB)	1.94874	2.66211	2.1465	1.59922	1.06291	0.305584
AT2G16940		Splicing factor which interacts with IRR and SR45 to mediate pre-mRNA splicing to facilitate protein function, however not contributing to target specificity. protein_coding CC1- LIKE SPLICING FACTOR (CC1) CC1- LIKE SPLICING FACTOR (CC1)	1.63794	3.61609	1.35005	1.74561	1.06172	0.622725
AT5G13110		Encodes a plastidic glucose-6-phosphate dehydrogenase that is sensitive to reduction by DTT and whose mRNA is most highly expressed in root. protein_coding GLUCOSE-6-PHOSPHATE DEHYDROGENASE 2 (G6PD2) GLUCOSE-6-PHOSPHATE DEHYDROGENASE 2 (G6PD2)	1.53855	3.02882	2.15363	1.60348	1.05736	0.452669
AT5G27640	EIF3B	encodes a member of eukaryotic translation initiation factor 3B family. protein_coding TRANSLATION INITIATION FACTOR 3B1 (TIF3B1) TRANSLATION INITIATION FACTOR 3B1 (TIF3B1)	1.33374	2.20177	2.25812	2.47699	1.048	0.40267
AT3G03780		Encodes a cytosolic methionine synthase, involved in methionine regeneration via the activated methyl cycle (or SAM cycle) protein_coding METHIONINE SYNTHASE 2 (MS2) METHIONINE SYNTHASE 2 (ATMS2)	0.954621	1.56901	1.80396	3.93556	1.04669	0.846577
AT1G64790		ILITHYIA (ILA) is a HEAT repeat protein involved in plant immunity. The gene is also involved in systemic acquired resistance induced by P. syringae expressing avrRps4. Loss-of-function mutants of ILA caused pleiotropic defects in the mutant plants. The mutant plants are smaller in size and the leaves are serrated and yellow to light green in color. Required for bacterium-triggered stomatal closu…	1.24971	2.65241	2.2904	2.06417	1.04556	0.471255
AT1G27430		GYF domain-containing protein	0.50689	1.17154	2.35583	4.20161	1.04192	1.31627
AT5G40760		Encodes a cytosolic glucose-6-phosphate dehydrogenase that is insensitive to reduction by DTT and whose mRNA is expressed ubiquitously. The mRNA is cell-to-cell mobile. protein_coding GLUCOSE-6-PHOSPHATE DEHYDROGENASE 6 (G6PD6) GLUCOSE-6-PHOSPHATE DEHYDROGENASE 6 (G6PD6)	2.14939	2.29914	2.55932	1.12249	1.02332	0.536889
AT3G05530		Encodes RPT5a (Regulatory Particle 5a), one of the six AAA-ATPases of the proteasome regulatory particle. Essential for gametophyte development. In Arabidopsis, the RPT5 subunit is encoded by two highly homologous genes, RPT5a and RPT5b. RPT5a and RPT5b show accession-dependent functional redundancy. In Wassilewskija (Ws) accession: mutant alleles of RPT5a displayed 50% pollen lethality, indicati…	2.6692	1.51283	1.54091	2.3958	1.02125	0.425209
AT1G63000		nucleotide-rhamnose synthase/epimerase-reductase	1.53905	2.89191	1.65644	2.02913	1.02086	0.407397
ATCG00280		chloroplast gene encoding a CP43 subunit of the photosystem II reaction center. promoter contains a blue-light responsive element. protein_coding PHOTOSYSTEM II REACTION CENTER PROTEIN C (PSBC) PHOTOSYSTEM II REACTION CENTER PROTEIN C (PSBC)	2.11347	2.42616	1.88064	1.64964	1.01255	0.237389
AT3G48870		Encodes a nuclear encoded protein with similarity to Clpa regulatory subunit of CLP protease complex. The protein is localized to the chloroplast stroma. May function redundantly with TIC complex in chloroplast protein import. protein_coding (HSP93-III) (ATCLPC)	4.75142	1.10707	1.69161	0.510349	1.01086	1.34191
AT1G04690		potassium channel beta subunit 1	1.31373	2.07761	2.46788	2.16434	1.00424	0.396275
AT5G28540	BIP1	Encodes the luminal binding protein BiP, an ER-localized member of the HSP70 family. BiP is composed of an N-terminal ATP binding domain and a C-terminal domain that binds to hydrophobic patches on improperly/incompletely folded proteins in an ATP-dependent manner. Involved in polar nuclei fusion during proliferation of endosperm nuclei. protein_coding (BIP1) (HSP70-11)	1.44298	2.02435	2.18179	2.37094	1.00361	0.314324
