# Supplementary material for: A thermosensor FUST1 primes heat-induced stress granule formation via biomolecular condensation in Arabidopsis
Source: Cell Res. 2025 May 14;35(7):483–96. doi: 10.1038/s41422-025-01125-4 (PMC12205081; doi:10.1038/s41422-025-01125-4)
Supplement: Supplementary file 14 — Table S3 [file 41422_2025_1125_MOESM14_ESM.xlsx]

## Sheet: Sheet1
Table S3. List of proteins identified by FUST1 CLIP-MS.
Gene ID	Name	Annotation	log2FC	-log10(p value)
AT1G67690		Zincin-like metalloproteases family protein	12.2779	10.3675
AT1G13730	G3BP5	Nuclear transport factor 2 (NTF2) family protein with RNA binding (RRM-RBD-RNP motifs) domain	10.9034	9.10958
AT3G07660	FUST1	Kinase-related protein of unknown function (DUF1296)	9.40908	8.15243
AT4G19600		Cyclin family protein	9.33548	10.1141
AT3G43340		Pseudouridine synthase family protein	9.33395	9.90309
AT2G33210		heat shock protein 60-2	8.41438	9.10237
AT1G18850		unknown protein; FUNCTIONS IN: molecular_function unknown; INVOLVED IN: biological_process unknown; LOCATED IN: nucleolus; EXPRESSED IN: 22 plant structures; EXPRESSED DURING: 13 growth stages; Has 40 Blast hits to 40 proteins in 13 species: Archae - 0; Bacteria - 0; Metazoa - 0; Fungi - 0; Plants - 40; Viruses - 0; Other Eukaryotes - 0 (source: NCBI BLink).	8.11202	8.57187
AT1G19740		ATP-dependent protease La (LON) domain protein	7.72659	7.37572
AT3G23990	HSP60.3	heat shock protein 60	7.4188	5.83565
AT5G60980	G3BP1	Nuclear transport factor 2 (NTF2) family protein with RNA binding (RRM-RBD-RNP motifs) domain	7.0859	6.08672
AT3G13860		heat shock protein 60-3A	6.63587	6.66354
AT5G52960		unknown protein; FUNCTIONS IN: molecular_function unknown; INVOLVED IN: biological_process unknown; LOCATED IN: chloroplast; EXPRESSED IN: 23 plant structures; EXPRESSED DURING: 13 growth stages; CONTAINS InterPro DOMAIN/s: Protein of unknown function DUF3143 (InterPro:IPR021489); Has 1807 Blast hits to 1807 proteins in 277 species: Archae - 0; Bacteria - 0; Metazoa - 736; Fungi - 347; Plants - 3…	6.44601	6.31247
AT1G77180		chromatin protein family	6.28598	6.16877
AT3G25150	G3BP3	Nuclear transport factor 2 (NTF2) family protein with RNA binding (RRM-RBD-RNP motifs) domain	6.19714	6.26761
AT1G54490	XRN4	exoribonuclease 4	6.09107	6.08145
AT5G53620		unknown protein; INVOLVED IN: biological_process unknown; EXPRESSED IN: 23 plant structures; EXPRESSED DURING: 13 growth stages; Has 28929 Blast hits to 19542 proteins in 1425 species: Archae - 211; Bacteria - 3079; Metazoa - 14558; Fungi - 2157; Plants - 966; Viruses - 80; Other Eukaryotes - 7878 (source: NCBI BLink).	5.95179	5.83268
AT4G37910		mitochondrial heat shock protein 70-1	5.85882	3.8973
AT1G67900		Phototropic-responsive NPH3 family protein	5.76784	5.48812
AT5G22980		serine carboxypeptidase-like 47	5.5876	1.93087
AT5G09590		mitochondrial HSO70 2	5.53776	3.73711
AT3G19130	RBP47b	RNA-binding protein 47B	5.44791	5.12843
AT1G16080		unknown protein; LOCATED IN: apoplast, chloroplast stroma, chloroplast, chloroplast envelope; EXPRESSED IN: 23 plant structures; EXPRESSED DURING: 14 growth stages; Has 81 Blast hits to 81 proteins in 28 species: Archae - 0; Bacteria - 2; Metazoa - 0; Fungi - 0; Plants - 62; Viruses - 0; Other Eukaryotes - 17 (source: NCBI BLink).	5.27789	4.25259
AT4G24280	HSP70.6	chloroplast heat shock protein 70-1	5.25634	7.54212
AT4G28480		DNAJ heat shock family protein	5.2093	5.00833
AT1G55805		BolA-like family protein	5.17568	4.61798
AT5G59950		RNA-binding (RRM/RBD/RNP motifs) family protein	5.05111	5.03058
AT5G17320		homeodomain GLABROUS 9	5.04844	4.89279
AT5G49360		beta-xylosidase 1	5.04167	4.3536
AT5G53060		RNA-binding KH domain-containing protein	4.98704	4.61261
AT5G49910		chloroplast heat shock protein 70-2	4.96056	7.79048
AT5G46290		3-ketoacyl-acyl carrier protein synthase I	4.94093	4.59007
AT1G76010	ALBA5	Alba DNA/RNA-binding protein	4.92643	6.45346
AT2G28900		outer plastid envelope protein 16-1	4.77142	4.58336
AT1G16030	HSP70.5	heat shock protein 70B	4.76562	5.88273
AT1G80480		plastid transcriptionally active 17	4.7571	4.33536
AT1G70820		phosphoglucomutase, putative / glucose phosphomutase, putative	4.7447	4.48413
AT4G38680		glycine rich protein 2	4.66568	4.03386
AT3G13470		TCP-1/cpn60 chaperonin family protein	4.59394	6.15428
AT5G56500		TCP-1/cpn60 chaperonin family protein	4.57417	6.41908
AT1G79040		photosystem II subunit R	4.3739	3.10826
AT3G46230	HSP17.4	heat shock protein 17.4	4.34782	3.30549
AT2G28000	CPN60A	chaperonin-60alpha	4.34258	6.30452
AT3G05727		S locus-related glycoprotein 1 (SLR1) binding pollen coat protein family	4.27247	4.22403
AT1G55490	CPN60B	chaperonin 60 beta	4.23755	5.86967
AT4G26500		chloroplast sulfur E	4.12573	3.35327
AT5G13780		Acyl-CoA N-acyltransferases (NAT) superfamily protein	4.04513	3.92824
AT1G20220	ALBA4	Alba DNA/RNA-binding protein	4.03611	3.30306
AT5G54430		Adenine nucleotide alpha hydrolases-like superfamily protein	4.01506	3.71373
AT2G45220		Plant invertase/pectin methylesterase inhibitor superfamily	3.99958	3.74755
AT1G09750		Eukaryotic aspartyl protease family protein	3.96634	3.46401
AT2G22010		related to KPC1	3.912	3.16109
AT2G43610		Chitinase family protein	3.89428	2.46057
AT2G37220		RNA-binding (RRM/RBD/RNP motifs) family protein	3.7652	3.41425
AT5G26742		DEAD box RNA helicase (RH3)	3.71427	6.41454
AT3G09210		plastid transcriptionally active 13	3.69203	2.8047
AT5G58470		TBP-associated factor 15B	3.68633	3.20051
AT3G07110		Ribosomal protein L13 family protein	3.60452	6.09854
AT1G80410		tetratricopeptide repeat (TPR)-containing protein	3.59706	5.13136
AT5G38150		Plant protein of unknown function (DUF827)	3.53627	3.25794
AT3G07010		Pectin lyase-like superfamily protein	3.43245	3.06677
AT1G79550		phosphoglycerate kinase	3.40732	1.92312
AT2G21660		cold, circadian rhythm, and rna binding 2	3.39317	5.68403
ATCG00810		ribosomal protein L22	3.3802	1.99344
AT5G02500		heat shock cognate protein 70-1	3.35691	6.12843
AT3G09440	HSP70.3	Heat shock protein 70 (Hsp 70) family protein	3.35691	6.12843
AT5G02490		Heat shock protein 70 (Hsp 70) family protein	3.35691	6.12843
AT3G12580	HSP70.4	heat shock protein 70	3.35691	6.12843
AT3G53460	CP29A	chloroplast RNA-binding protein 29	3.3482	1.63441
AT1G32060		phosphoribulokinase	3.327	2.09292
AT1G27090		glycine-rich protein	3.317	2.58102
AT3G20050	CCT1	T-complex protein 1 alpha subunit	3.22745	1.51129
AT1G63770		Peptidase M1 family protein	3.19006	1.53125
AT3G14310		pectin methylesterase 3	3.15795	3.02813
AT1G71820		SEC6	3.10856	2.42624
AT1G49760	PAB8	poly(A) binding protein 8	3.08086	2.25165
AT1G64330		myosin heavy chain-related	3.05121	2.06589
AT1G29250		Alba DNA/RNA-binding protein	3.02157	5.5867
AT2G34160		Alba DNA/RNA-binding protein	2.9052	5.69465
AT1G54060		6B-interacting protein 1-like 1	2.90226	2.20971
AT1G49870		unknown protein; EXPRESSED IN: 10 plant structures; EXPRESSED DURING: F mature embryo stage, petal differentiation and expansion stage, E expanded cotyledon stage, D bilateral stage; Has 30201 Blast hits to 17322 proteins in 780 species: Archae - 12; Bacteria - 1396; Metazoa - 17338; Fungi - 3422; Plants - 5037; Viruses - 0; Other Eukaryotes - 2996 (source: NCBI BLink).	2.89441	1.61404
AT1G75460		ATP-dependent protease La (LON) domain protein	2.8497	1.93886
AT1G70410		beta carbonic anhydrase 4	2.82649	1.98467
AT2G36530		Enolase	2.82162	2.27155
AT3G19450		GroES-like zinc-binding alcohol dehydrogenase family protein	2.76173	3.6028
AT2G18960		H(+)-ATPase 1	2.7576	2.76144
AT4G10710		global transcription factor C	2.71762	2.28308
AT4G33470		histone deacetylase 14	2.70405	1.71109
AT2G46280		TGF-beta receptor interacting protein 1	2.69925	1.58933
AT1G23230		FUNCTIONS IN: molecular_function unknown; INVOLVED IN: response to salt stress; EXPRESSED IN: 24 plant structures; EXPRESSED DURING: 15 growth stages; CONTAINS InterPro DOMAIN/s: Mediator complex subunit Med23 (InterPro:IPR021629).	2.69848	3.53624
AT3G58570	RH52	P-loop containing nucleoside triphosphate hydrolases superfamily protein	2.67951	3.33595
AT5G44070		phytochelatin synthase 1 (PCS1)	2.65772	4.05355
AT3G58510		DEA(D/H)-box RNA helicase family protein	2.64172	1.62913
AT3G18130		receptor for activated C kinase 1C	2.63886	2.27416
AT3G20250		pumilio 5	2.57819	1.5512
AT1G41880		Ribosomal protein L35Ae family protein	2.57588	4.43297
AT4G17560		Ribosomal protein L19 family protein	2.54362	4.43297
AT2G36870		xyloglucan endotransglucosylase/hydrolase 32	2.53692	1.80214
AT2G41475		Embryo-specific protein 3, (ATS3)	2.50282	3.66461
AT5G46720		AIG2-like (avirulence induced gene) family protein	2.48968	2.00169
AT1G45150		unknown protein; Has 219 Blast hits to 202 proteins in 78 species: Archae - 0; Bacteria - 166; Metazoa - 0; Fungi - 0; Plants - 36; Viruses - 0; Other Eukaryotes - 17 (source: NCBI BLink).	2.48162	3.55284
AT3G54890		photosystem I light harvesting complex gene 1	2.46473	1.69902
AT1G67090		ribulose bisphosphate carboxylase small chain 1A	2.42951	3.01853
AT1G18450		actin-related protein 4	2.42903	1.85848
AT5G38410		Ribulose bisphosphate carboxylase (small chain) family protein	2.42597	3.01726
AT1G24880		UDP-3-O-acyl N-acetylglycosamine deacetylase family protein	2.4	3.68257
AT4G00430		plasma membrane intrinsic protein 1;4	2.34609	2.6369
AT1G74470		Pyridine nucleotide-disulphide oxidoreductase family protein	2.30842	3.09497
AT1G66200		glutamine synthase clone F11	2.27703	1.46183
AT2G34470		urease accessory protein G	2.27697	2.3373
AT2G05990		NAD(P)-binding Rossmann-fold superfamily protein	2.27209	2.59933
AT5G02870		Ribosomal protein L4/L1 family	2.24047	3.17159
AT4G36600		Late embryogenesis abundant (LEA) protein	2.21364	2.46493
AT3G10850		Metallo-hydrolase/oxidoreductase superfamily protein	2.1955	3.59021
AT2G25680		molybdate transporter 1	2.19372	2.50831
AT5G66760		succinate dehydrogenase 1-1	2.17014	3.33586
AT2G32170		S-adenosyl-L-methionine-dependent methyltransferases superfamily protein	2.14529	4.42713
AT1G20020		ferredoxin-NADP(+)-oxidoreductase 2	2.14116	1.70058
AT3G02360		6-phosphogluconate dehydrogenase family protein	2.1094	1.99363
AT3G61430		plasma membrane intrinsic protein 1A	2.08623	2.15816
AT5G38430		Ribulose bisphosphate carboxylase (small chain) family protein	2.05771	3.4763
AT4G22010		SKU5 similar 4	2.04312	1.3054
ATCG00470		ATP synthase epsilon chain	2.03952	2.55054
AT1G01300		Eukaryotic aspartyl protease family protein	2.03713	2.30629
AT5G41520		RNA binding Plectin/S10 domain-containing protein	2.0235	3.31535
AT1G01620		plasma membrane intrinsic protein 1C	2.01869	2.33272
AT2G07698		ATPase, F1 complex, alpha subunit protein	2.00938	2.89554
AT5G61020	ECT3	evolutionarily conserved C-terminal region 3	2.00766	3.37139
AT4G39260		cold, circadian rhythm, and RNA binding 1	1.99636	2.67756
ATCG00065		ribosomal protein S12A	1.98664	2.60104
AT1G55730		cation exchanger 5	1.97856	3.85698
AT3G13460	ECT2	evolutionarily conserved C-terminal region 2	1.96223	3.53809
AT3G43980		Ribosomal protein S14p/S29e family protein	1.95651	3.75997
AT1G03230		Eukaryotic aspartyl protease family protein	1.9417	2.1456
AT4G31300		N-terminal nucleophile aminohydrolases (Ntn hydrolases) superfamily protein	1.93447	3.64347
AT4G03280		photosynthetic electron transfer C	1.93267	3.29798
AT3G22200		Pyridoxal phosphate (PLP)-dependent transferases superfamily protein	1.93266	3.6504
AT5G66190		ferredoxin-NADP(+)-oxidoreductase 1	1.91786	3.70737
AT3G11710		lysyl-tRNA synthetase 1	1.90106	3.36442
AT3G56860	UBP1A	UBP1-associated protein 2A	1.89104	3.40139
AT2G29590		Thioesterase superfamily protein	1.87012	3.47987
AT4G39680		SAP domain-containing protein	1.85304	2.49634
AT2G42600		phosphoenolpyruvate carboxylase 2	1.83864	1.40756
AT4G35090		catalase 2	1.83243	3.24482
AT5G41790		COP1-interactive protein 1	1.82785	2.89794
ATMG00070		NADH dehydrogenase subunit 9	1.8187	4.75203
AT2G39790		Mitochondrial glycoprotein family protein	1.81182	3.70531
AT5G43960	G3BP2	Nuclear transport factor 2 (NTF2) family protein with RNA binding (RRM-RBD-RNP motifs) domain	1.80758	3.72191
AT5G40580		20S proteasome beta subunit PBB2	1.78784	3.79901
AT1G16020		Protein of unknown function (DUF1712)	1.75316	1.89832
AT1G22300		general regulatory factor 10	1.70086	2.30204
AT1G20620		catalase 3	1.67435	2.77709
AT5G62200		Embryo-specific protein 3, (ATS3)	1.66277	3.4738
AT1G49240		actin 8	1.65531	2.84763
AT3G55800		sedoheptulose-bisphosphatase	1.63381	2.13968
AT3G07030	ALBA6	Alba DNA/RNA-binding protein	1.59485	4.34582
AT1G26630	eIF5A-2	Eukaryotic translation initiation factor 5A-1 (eIF-5A 1) protein	1.59485	4.34582
AT1G69250	G3BP4	Nuclear transport factor 2 (NTF2) family protein with RNA binding (RRM-RBD-RNP motifs) domain	1.59485	4.34582
AT2G03640	G3BP6	Nuclear transport factor 2 (NTF2) family protein with RNA binding (RRM-RBD-RNP motifs) domain	1.59485	4.34582
AT5G48650	G3BP7	Nuclear transport factor 2 (NTF2) family protein with RNA binding (RRM-RBD-RNP motifs) domain	1.59485	4.34582
AT2G23350	PAB4	poly(A) binding protein 4	1.59485	4.34582
AT5G61780	TSN2	TUDOR-SN protein 2	1.59485	4.34582
AT4G02710		Kinase interacting (KIP1-like) family protein	1.59485	4.34582
AT1G43560		thioredoxin Y2	1.59485	4.34582
AT5G57290		60S acidic ribosomal protein family	1.59485	4.34582
AT2G27710		60S acidic ribosomal protein family	1.59485	4.34582
AT1G29350	FUST3A	Kinase-related protein of unknown function (DUF1296)	1.59485	4.34582
AT1G11650		RNA-binding (RRM/RBD/RNP motifs) family protein	1.59485	4.34582
AT2G29500	HSP17.6	HSP20-like chaperones superfamily protein	1.59485	4.34582
AT5G47700		60S acidic ribosomal protein family	1.59485	4.34582
AT5G66720		Protein phosphatase 2C family protein	1.59485	4.34582
AT1G20960		U5 small nuclear ribonucleoprotein helicase, putative	1.59485	4.34582
AT5G39570		FUNCTIONS IN: molecular_function unknown; INVOLVED IN: biological_process unknown; LOCATED IN: cytosol, nucleus; EXPRESSED IN: 25 plant structures; EXPRESSED DURING: 14 growth stages; BEST Arabidopsis thaliana protein match is: glycine-rich protein (TAIR:AT3G29075.1); Has 30201 Blast hits to 17322 proteins in 780 species: Archae - 12; Bacteria - 1396; Metazoa - 17338; Fungi - 3422; Plants - 5037;…	1.59485	4.34582
AT3G60820		N-terminal nucleophile aminohydrolases (Ntn hydrolases) superfamily protein	1.59485	4.34582
AT1G21750		PDI-like 1-1	1.59485	4.34582
AT5G21160	LARP1A	LA RNA-binding protein	1.59485	4.34582
AT1G16470		proteasome subunit PAB1	1.59485	4.34582
AT2G19870		tRNA/rRNA methyltransferase (SpoU) family protein	1.59485	4.34582
AT5G20990		molybdopterin biosynthesis CNX1 protein / molybdenum cofactor biosynthesis enzyme CNX1 (CNX1)	1.59485	4.34582
AT5G09440		EXORDIUM like 4	1.59485	4.34582
AT3G06610		DNA-binding enhancer protein-related	1.59485	4.34582
AT5G25610		BURP domain-containing protein	1.59485	4.34582
AT5G20920	EIF2B	eukaryotic translation initiation factor 2 beta subunit	1.59485	4.34582
AT4G39925		AT hook motif DNA-binding family protein	1.59485	4.34582
AT3G15000		cobalt ion binding	1.59485	4.34582
AT1G13060		20S proteasome beta subunit E1	1.59485	4.34582
AT5G58040		homolog of yeast FIP1 [V]	1.59485	4.34582
AT4G23690		Disease resistance-responsive (dirigent-like protein) family protein	1.59485	4.34582
AT1G29030		Apoptosis inhibitory protein 5 (API5)	1.59485	4.34582
AT5G47500		Pectin lyase-like superfamily protein	1.59485	4.34582
AT2G40620		Basic-leucine zipper (bZIP) transcription factor family protein	1.59485	4.34582
AT1G66160		CYS, MET, PRO, and GLY protein 1	1.59485	4.34582
AT2G33150		peroxisomal 3-ketoacyl-CoA thiolase 3	1.59485	4.34582
AT3G54960		PDI-like 1-3	1.59485	4.34582
AT3G58810		metal tolerance protein A2	1.59485	4.34582
AT1G16800		P-loop containing nucleoside triphosphate hydrolases superfamily protein	1.59485	4.34582
AT4G28650		Leucine-rich repeat transmembrane protein kinase family protein	1.59485	4.34582
AT4G20940		Leucine-rich receptor-like protein kinase family protein	1.59485	4.34582
AT2G27020		20S proteasome alpha subunit G1	1.59485	4.34582
AT4G21670		C-terminal domain phosphatase-like 1	1.59485	4.34582
AT5G04280		RNA-binding (RRM/RBD/RNP motifs) family protein with retrovirus zinc finger-like domain	1.59485	4.34582
AT5G48900		Pectin lyase-like superfamily protein	1.59485	4.34582
AT4G05420		damaged DNA binding protein 1A	1.59485	4.34582
AT3G26420		RNA-binding (RRM/RBD/RNP motifs) family protein with retrovirus zinc finger-like domain	1.59485	4.34582
AT3G58180		ARM repeat superfamily protein	1.59485	4.34582
AT2G42590		general regulatory factor 9	1.59485	4.34582
AT3G51260		20S proteasome alpha subunit PAD1	1.59485	4.34582
AT1G50770		Aminotransferase-like, plant mobile domain family protein	1.59485	4.34582
AT3G24570		Peroxisomal membrane 22 kDa (Mpv17/PMP22) family protein	1.59485	4.34582
AT3G29450		General transcription factor 2-related zinc finger protein	1.59485	4.34582
AT1G53850		20S proteasome alpha subunit E1	1.59485	4.34582
AT5G43060		Granulin repeat cysteine protease family protein	1.59485	4.34582
AT3G13224		RNA-binding (RRM/RBD/RNP motifs) family protein	1.59485	4.34582
AT1G47250		20S proteasome alpha subunit F2	1.59485	4.34582
AT3G54400		Eukaryotic aspartyl protease family protein	1.59485	4.34582
AT2G39770		Glucose-1-phosphate adenylyltransferase family protein	1.59485	4.34582
AT3G01540		DEAD box RNA helicase 1	1.59485	4.34582
AT2G35890		calcium-dependent protein kinase 25	1.59485	4.34582
AT5G62660		F-box and associated interaction domains-containing protein	1.59485	4.34582
AT5G49140		Disease resistance protein (TIR-NBS-LRR class) family	1.59485	4.34582
AT3G10820		Transcription elongation factor (TFIIS) family protein	1.59485	4.34582
AT3G54800		Pleckstrin homology (PH) and lipid-binding START domains-containing protein	1.59485	4.34582
AT3G10090		Nucleic acid-binding, OB-fold-like protein	1.59485	4.34582
AT5G22920		CHY-type/CTCHY-type/RING-type Zinc finger protein	1.59485	4.34582
AT1G51745		Tudor/PWWP/MBT superfamily protein	1.59485	4.34582
AT5G44360		FAD-binding Berberine family protein	1.59485	4.34582
AT3G14590		Calcium-dependent lipid-binding (CaLB domain) family protein	1.59485	4.34582
AT5G63120		P-loop containing nucleoside triphosphate hydrolases superfamily protein	1.59485	4.34582
AT4G39630		unknown protein; Has 30201 Blast hits to 17322 proteins in 780 species: Archae - 12; Bacteria - 1396; Metazoa - 17338; Fungi - 3422; Plants - 5037; Viruses - 0; Other Eukaryotes - 2996 (source: NCBI BLink).	1.59485	4.34582
AT4G27160		seed storage albumin 3	1.59485	4.34582
AT3G50370		unknown protein; FUNCTIONS IN: molecular_function unknown; INVOLVED IN: biological_process unknown; LOCATED IN: cellular_component unknown; EXPRESSED IN: 26 plant structures; EXPRESSED DURING: 15 growth stages; Has 27734 Blast hits to 16708 proteins in 1259 species: Archae - 81; Bacteria - 3434; Metazoa - 10876; Fungi - 2514; Plants - 987; Viruses - 212; Other Eukaryotes - 9630 (source: NCBI BLin…	1.59485	4.34582
AT4G28520		cruciferin 3	1.59485	4.34582
AT1G44575		Chlorophyll A-B binding family protein	1.59485	4.34582
AT1G15930		Ribosomal protein L7Ae/L30e/S12e/Gadd45 family protein	1.59485	4.34582
AT2G32880		TRAF-like family protein	1.59485	4.34582
AT1G03880		cruciferin 2	1.59485	4.34582
AT3G52990		Pyruvate kinase family protein	1.59485	4.34582
AT1G07840		Sas10/Utp3/C1D family	1.59485	4.34582
AT1G17370	UBP1B	oligouridylate binding protein 1B	1.59485	4.34582
AT3G02530	CCT6-2	TCP-1/cpn60 chaperonin family protein	1.59485	4.34582
AT4G17030		expansin-like B1	1.59485	4.34582
AT3G49880		glycosyl hydrolase family protein 43	1.59485	4.34582
AT1G70550		Protein of Unknown Function (DUF239)	1.59485	4.34582
AT1G71260		WHIRLY 2	1.59485	4.34582
AT5G18110		novel cap-binding protein	1.59485	4.34582
AT5G58330		lactate/malate dehydrogenase family protein	1.59485	4.34582
AT1G60730		NAD(P)-linked oxidoreductase superfamily protein	1.59485	4.34582
AT1G08540		RNApolymerase sigma subunit 2	1.59485	4.34582
AT3G52880		monodehydroascorbate reductase 1	1.59485	4.34582
AT2G14820		Phototropic-responsive NPH3 family protein	1.59485	4.34582
AT2G30110		ubiquitin-activating enzyme 1	1.59485	4.34582
AT5G53350		CLP protease regulatory subunit X	1.59485	4.34582
AT4G21430		Zinc finger, RING-type;Transcription factor jumonji/aspartyl beta-hydroxylase	1.59485	4.34582
AT2G24270		aldehyde dehydrogenase 11A3	1.59485	4.34582
AT5G19220		ADP glucose pyrophosphorylase large subunit 1	1.59485	4.34582
AT5G11670		NADP-malic enzyme 2	1.59485	4.34582
AT3G12850		COP9 signalosome complex-related / CSN complex-related	1.59485	4.34582
AT5G04400		NAC domain containing protein 77	1.59485	4.34582
AT4G33090		aminopeptidase M1	1.59485	4.34582
AT1G37130		nitrate reductase 2	1.59485	4.34582
AT2G41530		S-formylglutathione hydrolase	1.59485	4.34582
AT4G35230		BR-signaling kinase 1	1.59485	4.34582
AT5G54830		DOMON domain-containing protein / dopamine beta-monooxygenase N-terminal domain-containing protein	1.59485	4.34582
AT4G16920		Disease resistance protein (TIR-NBS-LRR class) family	1.59485	4.34582
AT5G49560		Putative methyltransferase family protein	1.59485	4.34582
AT1G51980		Insulinase (Peptidase family M16) protein	1.59485	4.34582
AT3G24503		aldehyde dehydrogenase 2C4	1.59485	4.34582
AT2G25450		2-oxoglutarate (2OG) and Fe(II)-dependent oxygenase superfamily protein	1.59485	4.34582
AT3G55160		unknown protein; EXPRESSED IN: 11 plant structures; EXPRESSED DURING: 4 anthesis, F mature embryo stage, petal differentiation and expansion stage, E expanded cotyledon stage, D bilateral stage; CONTAINS InterPro DOMAIN/s: Protein of unknown function DUF2428, death-receptor-like (InterPro:IPR019442); Has 357 Blast hits to 330 proteins in 163 species: Archae - 0; Bacteria - 0; Metazoa - 144; Fungi…	1.59485	4.34582
AT3G23410		fatty alcohol oxidase 3	1.59485	4.34582
AT3G56040		UDP-glucose pyrophosphorylase 3	1.59485	4.34582
AT2G37130		Peroxidase superfamily protein	1.59485	4.34582
AT1G43190		polypyrimidine tract-binding protein 3	1.59485	4.34582
AT1G48400		F-box/RNI-like/FBD-like domains-containing protein	1.59485	4.34582
AT3G54860		Sec1/munc18-like (SM) proteins superfamily	1.59485	4.34582
AT3G10690		DNA GYRASE A	1.59485	4.34582
AT1G33240		GT-2-like 1	1.59485	4.34582
AT2G27170		Structural maintenance of chromosomes (SMC) family protein	1.59485	4.34582
AT5G17730		P-loop containing nucleoside triphosphate hydrolases superfamily protein	1.59485	4.34582
AT1G03750		switch 2	1.59485	4.34582
AT3G06660		PAPA-1-like family protein / zinc finger (HIT type) family protein	1.59485	4.34582
AT2G44230		Plant protein of unknown function (DUF946)	1.59485	4.34582
AT3G23270		Regulator of chromosome condensation (RCC1) family with FYVE zinc finger domain	1.59485	4.34582
AT5G16450		Ribonuclease E inhibitor RraA/Dimethylmenaquinone methyltransferase	1.59485	4.34582
AT4G36780		BES1/BZR1 homolog 2	1.59485	4.34582
AT1G27840		Transducin/WD40 repeat-like superfamily protein	1.59485	4.34582
AT2G01240		Reticulon family protein	1.59485	4.34582
AT3G16370		GDSL-like Lipase/Acylhydrolase superfamily protein	1.59485	4.34582
AT5G14060		Aspartate kinase family protein	1.59485	4.34582
AT5G02660		Protein with domains of unknown function (DUF627 and DUF629)	1.59485	4.34582
ATCG00640		ribosomal protein L33	1.59485	4.34582
AT1G08380		photosystem I subunit O	1.59485	4.34582
AT2G43910		HARMLESS TO OZONE LAYER 1	1.59485	4.34582
AT4G38250		Transmembrane amino acid transporter family protein	1.59485	4.34582
AT3G01090		SNF1 kinase homolog 10	1.59485	4.34582
AT5G15880		unknown protein; Has 1807 Blast hits to 1807 proteins in 277 species: Archae - 0; Bacteria - 0; Metazoa - 736; Fungi - 347; Plants - 385; Viruses - 0; Other Eukaryotes - 339 (source: NCBI BLink).	1.59485	4.34582
AT4G19720		Glycosyl hydrolase family protein with chitinase insertion domain	1.59485	4.34582
AT5G58820		Subtilisin-like serine endopeptidase family protein	1.59485	4.34582
ATCG00420		NADH dehydrogenase subunit J	1.59485	4.34582
AT5G10560		Glycosyl hydrolase family protein	1.59485	4.34582
AT4G19970		CONTAINS InterPro DOMAIN/s: Nucleotide-diphospho-sugar transferase, predicted (InterPro:IPR005069); BEST Arabidopsis thaliana protein match is: Nucleotide-diphospho-sugar transferase family protein (TAIR:AT5G44820.1); Has 801 Blast hits to 466 proteins in 35 species: Archae - 0; Bacteria - 0; Metazoa - 2; Fungi - 0; Plants - 750; Viruses - 0; Other Eukaryotes - 49 (source: NCBI BLink).	1.59485	4.34582
AT1G42540		glutamate receptor 3.3	1.59485	4.34582
AT1G79890		RAD3-like DNA-binding helicase protein	1.59485	4.34582
AT3G13060		evolutionarily conserved C-terminal region 5	1.59485	4.34582
AT2G37990		ribosome biogenesis regulatory protein (RRS1) family protein	1.59485	4.34582
AT1G55940		cytochrome P450, family 708, subfamily A, polypeptide 1	1.59485	4.34582
AT3G19390		Granulin repeat cysteine protease family protein	1.59485	4.34582
AT4G19540		IND1(iron-sulfur protein required for NADH dehydrogenase)-like	1.59485	4.34582
AT1G09795		ATP phosphoribosyl transferase 2	1.59485	4.34582
AT4G25210		DNA-binding storekeeper protein-related transcriptional regulator	1.59485	4.34582
AT2G41370		Ankyrin repeat family protein / BTB/POZ domain-containing protein	1.59485	4.34582
AT5G52520		Class II aaRS and biotin synthetases superfamily protein	1.59485	4.34582
AT5G37510		NADH-ubiquinone dehydrogenase, mitochondrial, putative	1.59485	4.34582
AT4G32760		ENTH/VHS/GAT family protein	1.59485	4.34582
AT1G04180		YUCCA 9	1.59485	4.34582
AT2G03250		EXS (ERD1/XPR1/SYG1) family protein	1.59485	4.34582
AT1G51040		Protein kinase superfamily protein	1.59485	4.34582
AT1G20920		P-loop containing nucleoside triphosphate hydrolases superfamily protein	1.59485	4.34582
AT1G14830		DYNAMIN-like 1C	1.59485	4.34582
AT1G09830		Glycinamide ribonucleotide (GAR) synthetase	1.59485	4.34582
AT3G44690		unknown protein; Has 30201 Blast hits to 17322 proteins in 780 species: Archae - 12; Bacteria - 1396; Metazoa - 17338; Fungi - 3422; Plants - 5037; Viruses - 0; Other Eukaryotes - 2996 (source: NCBI BLink).	1.59485	4.34582
AT1G09770		cell division cycle 5	1.59485	4.34582
AT5G60450		auxin response factor 4	1.59485	4.34582
AT2G32940		Argonaute family protein	1.59485	4.34582
AT4G00660		RNAhelicase-like 8	1.59485	4.34582
AT3G23620		Ribosomal RNA processing Brix domain protein	1.59485	4.34582
AT5G26830		Threonyl-tRNA synthetase	1.59485	4.34582
AT2G35920		RNA helicase family protein	1.59485	4.34582
AT5G50310		Galactose oxidase/kelch repeat superfamily protein	1.55728	4.2426
AT4G35000		ascorbate peroxidase 3	1.53197	4.15552
AT4G31430		unknown protein; LOCATED IN: plasma membrane; EXPRESSED IN: 25 plant structures; EXPRESSED DURING: 15 growth stages; Has 30201 Blast hits to 17322 proteins in 780 species: Archae - 12; Bacteria - 1396; Metazoa - 17338; Fungi - 3422; Plants - 5037; Viruses - 0; Other Eukaryotes - 2996 (source: NCBI BLink).	1.53138	3.92689
AT1G53310		phosphoenolpyruvate carboxylase 1	1.50728	1.63708
AT2G25210		Ribosomal protein L39 family protein	1.50509	2.46719
AT4G25500		arginine/serine-rich splicing factor 35	1.49264	2.93219
AT1G55510		branched-chain alpha-keto acid decarboxylase E1 beta subunit	1.48895	3.94353
AT3G15590		Tetratricopeptide repeat (TPR)-like superfamily protein	1.45512	3.34949
AT3G55510		Noc2p family	1.43412	3.18834
AT3G56910		plastid-specific 50S ribosomal protein 5	1.43139	2.4256
AT4G15000		Ribosomal L27e protein family	1.4297	1.50285
AT3G55620		Translation initiation factor IF6	1.42182	3.49353
AT2G45640		SIN3 associated polypeptide P18	1.41537	1.90006
AT3G60245		Zinc-binding ribosomal protein family protein	1.40618	1.92973
AT4G20850		tripeptidyl peptidase ii	1.39546	2.89777
AT2G37620		actin 1	1.39087	3.00626
AT1G78830		Curculin-like (mannose-binding) lectin family protein	1.38927	2.79904
AT4G09730		RH39	1.38493	3.25886
AT4G28600		no pollen germination related 2	1.38254	3.2417
AT3G63520		carotenoid cleavage dioxygenase 1	1.3699	2.65966
AT1G63310		unknown protein; BEST Arabidopsis thaliana protein match is: unknown protein (TAIR:AT2G20362.1); Has 78 Blast hits to 77 proteins in 11 species: Archae - 0; Bacteria - 0; Metazoa - 0; Fungi - 0; Plants - 78; Viruses - 0; Other Eukaryotes - 0 (source: NCBI BLink).	1.36747	3.10625
AT1G15760		Sterile alpha motif (SAM) domain-containing protein	1.35918	1.58161
AT5G66680		dolichyl-diphosphooligosaccharide-protein glycosyltransferase 48kDa subunit family protein	1.35468	1.96866
AT1G76160		SKU5 similar 5	1.35252	1.43314
AT3G15356		Legume lectin family protein	1.35039	2.52393
AT3G01190		Peroxidase superfamily protein	1.34928	2.51632
AT1G75670		DNA-directed RNA polymerases	1.34431	2.48254
AT1G30360		Early-responsive to dehydration stress protein (ERD4)	1.34157	2.46412
AT5G05550		sequence-specific DNA binding transcription factors	1.34146	2.5148
AT4G25370		Double Clp-N motif protein	1.33832	2.44232
AT3G47050		Glycosyl hydrolase family protein	1.33809	2.49205
AT4G30140		GDSL-like Lipase/Acylhydrolase superfamily protein	1.33563	2.42441
AT3G52500		Eukaryotic aspartyl protease family protein	1.33428	2.89444
AT5G12470		Protein of unknown function (DUF3411)	1.32454	2.35165
AT4G38780		Pre-mRNA-processing-splicing factor	1.31371	2.72242
AT1G31330		photosystem I subunit F	1.30702	2.29064
AT3G09630		Ribosomal protein L4/L1 family	1.30513	2.28923
AT5G55560		Protein kinase superfamily protein	1.30474	2.65993
AT3G22660		rRNA processing protein-related	1.30433	2.2233
AT1G74910		ADP-glucose pyrophosphorylase family protein	1.30351	2.26672
AT1G04270		cytosolic ribosomal protein S15	1.30331	2.41259
AT4G27520		early nodulin-like protein 2	1.3011	2.66039
AT5G08670		ATP synthase alpha/beta family protein	1.29552	1.32258
AT1G12650		unknown protein; CONTAINS InterPro DOMAIN/s: Protein of unknown function DUF947 (InterPro:IPR009292); Has 700 Blast hits to 631 proteins in 192 species: Archae - 0; Bacteria - 32; Metazoa - 138; Fungi - 168; Plants - 60; Viruses - 0; Other Eukaryotes - 302 (source: NCBI BLink).	1.28715	2.16564
ATCG00660		ribosomal protein L20	1.27782	2.06357
AT2G41840		Ribosomal protein S5 family protein	1.27555	2.30166
AT5G63180		Pectin lyase-like superfamily protein	1.25571	2.33138
AT4G11730		Cation transporter/ E1-E2 ATPase family protein	1.2544	1.93072
AT1G22740		RAB GTPase homolog G3B	1.23447	1.86521
AT1G79940		DnaJ / Sec63 Brl domains-containing protein	1.23363	1.86074
AT3G59970		methylenetetrahydrofolate reductase 1	1.22278	2.14746
AT3G24480		Leucine-rich repeat (LRR) family protein	1.21975	1.74812
AT3G14180		sequence-specific DNA binding transcription factors	1.21923	2.12587
AT1G58380		Ribosomal protein S5 family protein	1.21721	2.16676
AT5G23210		serine carboxypeptidase-like 34	1.20576	2.02474
AT5G37350		Serine/threonine-protein kinase Rio1	1.20473	1.71229
AT5G10240		asparagine synthetase 3	1.20053	2.01489
AT3G27160		Ribosomal protein S21 family protein	1.20003	1.99162
AT1G09760		U2 small nuclear ribonucleoprotein A	1.1958	1.96739
AT1G34780		APR-like 4	1.18704	1.62688
AT3G47800		Galactose mutarotase-like superfamily protein	1.18465	2.23753
AT1G35720		annexin 1	1.18214	1.56808
AT1G03220		Eukaryotic aspartyl protease family protein	1.18214	1.56808
AT5G27640	EIF3B	translation initiation factor 3B1	1.17865	1.55233
AT2G20580		26S proteasome regulatory subunit S2 1A	1.17328	1.86142
AT1G66580		senescence associated gene 24	1.1622	1.75017
AT1G30380		photosystem I subunit K	1.15842	1.46383
AT5G11170		DEAD/DEAH box RNA helicase family protein	1.14728	1.70677
AT3G08580		ADP/ATP carrier 1	1.14476	1.94822
AT3G22110		20S proteasome alpha subunit C1	1.14466	1.71072
AT4G01310		Ribosomal L5P family protein	1.14395	1.30378
AT4G29910		origin recognition complex protein 5	1.14285	1.43079
AT5G42980		thioredoxin 3	1.14285	1.43079
AT5G17820		Peroxidase superfamily protein	1.13962	1.41736
AT3G60250		casein kinase II beta chain 3	1.13323	1.39124
AT5G62390		BCL-2-associated athanogene 7	1.13174	1.6463
AT1G27450		adenine phosphoribosyl transferase 1	1.10723	1.52993
AT1G14810		semialdehyde dehydrogenase family protein	1.0999	1.49662
AT4G02840		Small nuclear ribonucleoprotein family protein	1.09825	1.33923
AT3G04590		AT hook motif DNA-binding family protein	1.09738	1.86837
AT5G09260		vacuolar protein sorting-associated protein 20.2	1.08098	1.39997
AT2G02100		low-molecular-weight cysteine-rich 69	1.08013	1.41013
AT2G47730		glutathione S-transferase phi 8	1.07671	1.39565
AT3G22230		Ribosomal L27e protein family	1.06152	1.36051
AT5G54280		myosin 2	1.06112	1.31861
